# Supplementary material for: Messages From the Past: New Insights in Plant Lectin Evolution
Source: Front Plant Sci. 2019 Jan 29;10:36. doi: 10.3389/fpls.2019.00036 (PMC6362431; doi:10.3389/fpls.2019.00036)
Supplement: Supplementary file 10 [file Table_2.xlsx]

## Sheet: Sheet1
Supplementary Table 2 - Absolute and relative abundance of different plant lectin families in basal Streptophyta, Chlorophyta and Archaeplastida
	Agaricus bisporus agglutinin	Amaranthin	Cyanovirin	EUL	GNA	Hevein	Jacalin	Legume lectin	LysM	Nictaba	Malectin	Ricin B
Cyanidioschyzon merolae									1					1
									1
Porphyra umbilicalis											20			20
											1
Cyanophora paradoxa									4			1		5
									0.8			0.2
Micromonas sp. RCC299								3	5					8
								0.375	0.625
Ostreococcus lucimarinus								3	6					9
								0.333333	0.666667
Chlorella NC64A					1	3								4
					0.25	0.75
Chlamydomonas reinhardtii					1	3	9		21	2		5		41
					0.0243902	0.0731707	0.219512		0.512195	0.0487805		0.121951
Klebsormidium nitens					3			1	21	2		3		30
					0.1			0.0333333	0.7	0.0666667		0.1
Chara braunii						1			14	1				16
						0.0625			0.875	0.0625
Marchantia polymorpha	12		2	3	41	20		39	14	11	44	12		186
	0.0645161		0.0107527	0.016129	0.22043	0.107527		0.209677	0.0752688	0.0591398	0.236559	0.0645161
Sphagnum fallax	10		16	1	34	9	30	33	28	11	82	1		245
	0.0408163		0.0653061	0.00408163	0.138776	0.0367347	0.122449	0.134694	0.114286	0.044898	0.334694	0.00408163
Physcomitrella patens			1	4	16	12	10	10	31	4	36	1		125
			0.008	0.032	0.128	0.096	0.08	0.08	0.248	0.032	0.288	0.008
Selaginella moellendorffii		2	27	2	135	11	10	11	16	3	9	2		228
		0.00877193	0.118421	0.00877193	0.592105	0.0482456	0.0438596	0.0482456	0.0701754	0.0131579	0.0394737	0.00877193
Azolla filiculoides		2	2	2		7		21		5	11	2		52
		0.0384615	0.0384615	0.0384615		0.134615		0.403846		0.0961538	0.211538	0.0384615
Salvinia cucullata		1	11	2	4			23	3	2	11	2		59
		0.0169492	0.186441	0.0338983	0.0677966			0.389831	0.0508475	0.0338983	0.186441	0.0338983
Picea abies		2		7	94	16	17	114	36	27	97	6		416
		0.00480769		0.0168269	0.225962	0.0384615	0.0408654	0.274038	0.0865385	0.0649038	0.233173	0.0144231
Ginkgo biloba		2		5	2	2	7	5	15	3	9	2		52
		0.0384615		0.0961538	0.0384615	0.0384615	0.134615	0.0961538	0.288462	0.0576923	0.173077	0.0384615
