# Supplementary material for: Messages From the Past: New Insights in Plant Lectin Evolution
Source: Front Plant Sci. 2019 Jan 29;10:36. doi: 10.3389/fpls.2019.00036 (PMC6362431; doi:10.3389/fpls.2019.00036)
Supplement: Supplementary file 11 [file Table_3.XLSX]

## Sheet: Sheet 1
Supplementary Table 3 - Domain architecture of lectin sequences in basal Streptophyta, Chlorophyta and Archaeplastida and their conservation in higher model plants
Domain architecture	Cyanidioschyzon merolae	Porphyra umbilicalis	Cyanophora paradoxa	Micromonas sp. RCC299	Ostreococcus lucimarinus	Chlorella NC64A	Chlamydomonas reinhardtii	Klebsormidium nitens	Chara braunii	Marchantia polymorpha	Sphagnum fallax	Physcomitrella patens	Selaginella moellendorffii	Azolla filiculoides	Salvinia cucullata	Picea abies	Ginkgo biloba	Arabidopsis thaliana	Glycine max	Cucumis sativa	Oryza sativa
EUL										2	1	3		2	2	7	5	1	3	1	2
EUL/EUL										1		1	2								3
ricin B			1							6	1		3	2	2	2	1
ricin B/ricin B										2						1				3
GH27/ricin B										1		1				2	1		4		1
GH5/ricin B										1						3		2	6	4	3
GH36/ricin B																1
ricin B/ Clostridium epsilon toxin ETX										2
carbohydrate-binding WSC/ricin B							1
ricin B/carbohydrate-binding WSC (7x)							1
EGF-like domain/ricin B							1
EGF-like domain/ricin B (3x)							1
poxyvirus VLT3/ricin B								2
tetratricopeptide-like domain/SET/ricin B								1
ricin B/PAN (7x)							1
Nictaba								1		1	5	1	1			8	1	7	5	8	4
F-box/Nictaba							2	1	1	9	4	3	2	5	2	18	2	18	25	12	13
F-box/Nictaba/GAF domain-like																1
Nictaba/protein kinase											2
Nictaba/DC1										1
LysM			1	4	6		2	10		4	11	13	4		3	14	14	3	20	1	8
LysM (2x)			2	1			3	3	6		4	1	4			4		3	5	2	4
LysM (3x)							1			1	1	2	2			4					1
LysM (4x)										1
LysM/protein kinase									3		4		2			4		4	10	5	4
LysM (2x)/protein kinase									3	2		4	2			2		1	8	1	2
LysM (3x)/protein kinase									1		3	2				5		3			1
F-box/LysM							1	1					1			1		1	2	1	1
F-box/LysM(2x)											1
F-box/LysM/F-box/LysM												1
LysM/calponin homology domain								1		1		1
EEIG1 EHBP1/LysM										1		1				1			2
LysM/destabilase										1
LysM (2x)/destabilase												1				1
LysM/GH18										1
LysM (2x)/GH18												1
LysM (2x)/peptidase M23											4	3
LysM (3x)/peptidase M23								1	1	1		1
LysM (5x)/peptidase M23			1
C2/LysM							1	1		1			1
NT-C2/LysM								1
growth factor receptor cysteine rich domain (2x)/LysM (3x)							1
LysM/Ubi domain/protein kinase-like domain							1
LysM (2x)/Galactose-binding domain-like (2x)							1
LysM (2x)/SRCR (2x)/EGF-like domain (2x)/Fucolectin tachylectin-4 pentraxin-1/Peptidase C1A, papain C-terminal/Galactose-binding domain-like (4x)							1
LysM (3x)/SRCR (2x)/Galactose-binding domain-like/carbohydrate-binding WSC/Peptidase C1A, papain C-terminal/C-type lectin (2x)							1
LysM/thioredoxin							1
LysM/ferredoxin-NADP reductase (FNR)(2x)	1
LysM/Knotin, scorpion toxin like																	1
Peptidase C1A, papain C-terminal/LysM (3x)							1
Peptidase C1A, papain C-terminal/LysM (2x)/Galactose-binding domain-like							1
Peptidase C1A, papain C-terminal/LysM (3x)/Galactose-binding domain-like (2x)							2
Zinc finger (MYND-type)/LysM								1
LysM/casta-pollux-SYM8 ion channel								1
LysM (3x) /invertebrate-type lysozyme								1
fibrilin conserved domain/LysM							1
legume				3	3			1		15	5	6	3	6	7	54	4	13	26	2	17
legume (2x)															1	1
legume/protein kinase										23	7	4	2	15	15	56	1	41	66	27	78
legume (2x)/protein kinase																1			1		1
protein kinase/legume											21		6
legume/zinc finger RING-type																1
transferase(2x)/legume																1
legume/protein kinase/legume/protein kinase										1
jacalin											4	1	7			12	7	8	1	1	16
jacalin (2x)																2		8		1
jacalin (3x)												1				2		16	3	3	1
jacalin (4x)													1
protein kinase/jacalin											1	8									1
protein kinase(2x)/jacalin											1
jacalin/protein kinase							7				24
non-haem dioxygenase in morphine synthesis/jacalin/2OG-Fe(II) oxygenase superfamily													2
(Toll/interleukin-1 receptor homology (TIR) domain)/jacalin																1
Type 1 chitin-binding/jacalin/protein kinase							1
hevein/jacalin/protein kinase							1
hevein											1	1	4			6	1				1
hevein (2x)										1			2			2
hevein (4x)													1								1
hevein/GH18										2		1	1
hevein/GH19										5	3	7	2	1		6	1	9	4	3	8
hevein/GH19/hevein/GH19														1
hevein (2x)/GH19										2	1			3		1				1
hevein (3x)/GH19														1
GH19/hevein (2x)/GH19														1
hevein/Barwin																1		1	2
hevein/RlpA-like protein, double-psi beta-barrel domain										7	2	3	1
hevein(2x)/RlpA-like protein, double-psi beta-barrel domain											1
hevein (2x)/protein kinase										1
hevein (4x)/protein kinase										1
hevein/NodB homology domain										1
GH18/hevein (3x)						2
GH18/hevein (5x)							1
dehydrogenase E1 component/GH18/hevein (3x)						1
hevein/lysozym-like domain superfamily(2x)									1
hevein/jacalin/protein kinase							1				1
GH19/hevein (2x)
GH19/hevein (4x)							1
ABA										12	10
GNA										25	4	3	115			30		6	9	3	2
GNA (2x)										4	2	1	3			2
GH17/GNA										5
GH17/GNA (2x)										2
GH17/GNA (3x)										2
GNA/S-locus glycoprotein/protein kinase										1	3	2				7		3	19	0	11
GNA/PAN/protein kinase											1				1	9		2	10	2	4
GNA (2x)/PAN/protein kinase										1						2
GNA/PAN											1		4				1	3		2
GNA/EGF-like												1
GNA/EGF-like/PAN/protein kinase										1
GNA/protein kinase											11		4		1	1		3	20	11	22
GNA (2x)/protein kinase											9	2
GNA/S-locus glycoprotein/PAN/protein kinase												2	1		1	20		13	86	18	76
GNA/S-locus glycoprotein/PAN/S-locus glycoprotein/protein kinase																1
protein kinase/GNA/S-locus glycoprotein/PAN/protein kinase															1
GNA/S-locus glycoprotein											1		2			9	1		1		1
GNA/S-locus glycoprotein/PAN											2		5		1	5		2	4	9	6
GNA (2x)/S-locus glycoprotein/PAN												2
GNA (2x)/S-locus glycoprotein												1				2
GNA (2x)/S-locus glycoprotein/PAN/protein kinase												1				3
GNA (2x)/EGF-like/PAN												1
GNA/PAN/PK/ABC transporter-like domain																1
GNA/PPM-type phosphatase domain																1
mitochondrial glycoprotein/GNA																1
growth factor receptor cystein rich domain (5x)/GNA						1
WD domain/GNA													1
mannosyltransferase 1 (CMT1)/GNA								3
peptidase M11/GNA							1
cyanovirin										2	16	1	25	2	11
cyanovirin(2x)													2
amaranthin															1	1	1
amaranthin (2x)																1
actin crosslinking/amaranthin														1
actin crosslinking/amaranthin/aerolysin														1
Fascin/amaranthin													1
amaranthin/aerolysin													1				1
malectin		9								4	28	2	1	1	5	47	8	7	4	1	15
malectin (2x)											1					7		1	2
malectin (3x)																1
malectin/LRR										10		10	1	5	4	6	1	5	13	4	5
malectin(2x)/LRR																1
malectin/protein kinase										2	11	5	3	1	1	20		17	45	20	20
malectin(2x)/protein kinase										1	4					1			2
malectin/LRR/protein kinase										26	1	15		2	2	10		43	29	15	27
malectin(2x)/LRR/protein kinase																1
malectin(3x)/LRR/protein kinase																		1
GH3/malectin(2x)/protein kinase																1
Armadillo/malectin/Armadillo																1
malectin(2x)/IPT		1
malectin(2x)/IPT/Glucose-Sorbosone dehydrogenase/IPT		1
malectin(3x)/IPT(2x) (IPR002909)		1
malectin/IPT(2x) (IPR002909)		4
malectin/IPT/Glucose-Sorbosone dehydrogenase/IPT		3
Serine proteases, trypsin domain/malectin (2x)		1
LRR/malectin											6										2
protein kinase/malectin											19
LRR/malectin/protein kinase											9	2	2	2	1			14	20	7	19
malectin/kinesin motor domain											3	2	2			1		1	2
