# Supplementary material for: Messages From the Past: New Insights in Plant Lectin Evolution
Source: Front Plant Sci. 2019 Jan 29;10:36. doi: 10.3389/fpls.2019.00036 (PMC6362431; doi:10.3389/fpls.2019.00036)
Supplement: Supplementary file 12 [file Table_4.XLSX]

## Sheet: Nictaba
Supplementary Table 4 - Overview of the number of duplications (Dups), co-divergences (cDs) and losses after reconciliation
Species	Dups	cDs	Losses
Viridiplantae	0	0	0
Chlorophyta	0	0	0
Chlamydomonas	1	0	0
Chlorella	0	0	1
Streptophyta	1	0	0
Klebsormidium	0	0	0
Streptophytina	0	0	0
Chara	0	0	1
Embryophyta	9	2	7
Marchantia	6	0	1
Bryophyta	1	0	0
Physcomitrella	0	0	2
Sphagnum	6	0	1
Tracheophyta	0	0	1
Selaginella	0	0	4
Euphyllophyta	0	0	3
Salviniaceae	1	0	2
Salvinia	1	0	2
Azolla	2	0	0
Spermatophyta	0	0	1
Acrogymnospermae	2	0	1
Ginkgo	0	0	1
Picea	23	0	0
Magnoliophyta	16	0	0
Amborella	0	0	12
Mesangiospermae	12	0	2
Commelinids	1	0	19
Musa	15	0	3
Poaceae	9	0	4
Oryza	7	0	3
Sorghum	5	0	4
Pentapetalae	32	3	27
Amaranthus	3	0	18
Solanum	15	0	11
Rosids	16	4	40
Vitis	6	0	6
Malvids	0	0	11
Theobroma	11	0	10
Brassicaceae	24	0	14
Brassica	9	0	15
Camelineae	4	0	1
Arabidopsis	1	0	10
Capsella	3	0	13
Fabids	1	0	46
Glycine	20	0	0
Malus	27	0	0
Cucumis	11	0	1
Malpighiales	0	0	0
Linum	28	0	9
Populus	20	0	7

## Sheet: jacalin
Species	Dups	cDs	Losses
Viridiplantae	0	0	0
Chlorophyta	0	0	0
Chlamydomonas	8	0	0
Chlorella	0	0	1
Streptophyta	0	0	0
Klebsormidium	0	0	1
Streptophytina	0	0	0
Chara	0	0	1
Embryophyta	7	0	0
Marchantia	0	0	1
Bryophyta	5	0	5
Physcomitrella	4	0	2
Sphagnum	27	0	5
Tracheophyta	18	0	1
Selaginella	13	0	21
Euphyllophyta	0	0	1
Salviniaceae	0	0	24
Salvinia	0	0	0
Azolla	0	0	0
Spermatophyta	3	0	0
Acrogymnospermae	0	0	19
Ginkgo	1	0	2
Picea	11	0	3
Magnoliophyta	1	0	5
Amborella	2	0	19
Mesangiospermae	7	0	2
Commelinids	0	0	16
Musa	16	0	6
Poaceae	10	0	6
Oryza	18	0	4
Sorghum	6	0	6
Pentapetalae	6	0	26
Amaranthus	10	0	4
Solanum	4	0	4
Rosids	2	1	21
Vitis	1	0	1
Malvids	0	0	1
Theobroma	0	0	10
Brassicaceae	51	0	2
Brassica	15	0	23
Camelineae	12	0	19
Arabidopsis	8	0	12
Capsella	6	0	21
Fabids	0	1	14
Glycine	3	0	0
Malus	2	0	0
Cucumis	4	0	1
Malpighiales	0	0	0
Linum	1	0	4
Populus	5	0	2

## Sheet: hevein
Species	Dups	cDs	Losses
Viridiplantae	18	0	0
Chlorophyta	0	0	16
Chlamydomonas	1	0	1
Chlorella	2	0	2
Streptophyta	0	0	1
Klebsormidium	0	0	18
Streptophytina	1	0	0
Chara	0	0	18
Embryophyta	8	3	17
Marchantia	11	0	2
Bryophyta	0	0	3
Physcomitrella	3	0	2
Sphagnum	7	0	9
Tracheophyta	13	0	2
Selaginella	8	0	22
Euphyllophyta	0	0	5
Salviniaceae	0	0	25
Salvinia	0	0	1
Azolla	6	0	0
Spermatophyta	1	0	0
Acrogymnospermae	0	0	21
Ginkgo	0	0	4
Picea	12	0	2
Magnoliophyta	10	0	4
Amborella	4	0	31
Mesangiospermae	0	0	1
Commelinids	0	0	24
Musa	3	0	4
Poaceae	5	0	2
Oryza	1	0	1
Sorghum	7	0	7
Pentapetalae	5	0	28
Amaranthus	16	0	2
Solanum	16	0	5
Rosids	9	0	17
Vitis	1	0	5
Malvids	0	0	6
Theobroma	0	0	3
Brassicaceae	16	0	6
Brassica	6	0	4
Camelineae	0	0	4
Arabidopsis	0	0	6
Capsella	1	0	3
Fabids	0	0	22
Glycine	3	0	0
Malus	1	0	0
Cucumis	1	0	0
Malpighiales	0	0	0
Linum	8	0	6
Populus	12	0	8
