# Supplementary material for: Messages From the Past: New Insights in Plant Lectin Evolution
Source: Front Plant Sci. 2019 Jan 29;10:36. doi: 10.3389/fpls.2019.00036 (PMC6362431; doi:10.3389/fpls.2019.00036)
Supplement: Supplementary file 13 [file Table_5.xlsx]

## Sheet: Hevein motif
Supplementary Table 5 - Overview of the identified motifs in the hevein, jacalin, and Nictaba domain sequences and its conservation across sequences
Name	Strand	Start	P-value	Sites
59083.1.CBR.g24426_Chara	+	82	3.38e-20	LCCSQFGFCGNTIEYC
AH003978	+	39	1.33e-18	CSGGLCCSRYGFCGTTPEYC
AH005096	+	32	2.81e-18	CAAGFCCSKYGYCGTTAAYC
AH005097	+	29	5.10e-18	CAAGYCCSQYGYCGTTAPYC
AH005906	+	35	1.75e-19	CPTGMCCSQWGWCGTTPAHC
AH011652	+	45	1.75e-15	CSQGYCCSNAGWCGTTDPYC
AH011654	+	45	1.75e-15	CSQGYCCSNAGWCGTTDPYC
AH011682	+	32	8.11e-18	CAPDFCCSKFGFCGKTDDYC
AH014661	+	319	1.18e-20	CAAGLCCSKWGYCGTTSDYC
AH020061	+	6	6.43e-18	CAPDQCCSNYGYCGTTEEYC
AH020745	+	32	8.35e-20	CPNGLCCSQFGYCGSGPAYC
AH020746	+	23	8.35e-20	CPNGLCCSQFGYCGSGPAYC
AH020747	+	33	4.08e-16	CPNGLCFSQYGYCGSGPTYC
AH020749	+	32	8.35e-20	CPNGLCCSQFGYCGSGPAYC
AH020750	+	32	8.35e-20	CPNGLCCSQFGYCGSGPAYC
AH020751	+	32	7.18e-20	CPNGLCCSQYGYCGSGPAYC
AH020752	+	34	7.18e-20	CPNGLCCSQYGYCGSGPAYC
AH020753	+	32	7.18e-20	CPNGLCCSQYGYCGSGPAYC
AH020755	+	32	8.35e-20	CPNGLCCSQFGYCGSGPAYC
AH020756	+	32	4.65e-19	CPNGLCCSQFGYCGIGPAYC
AH020757	+	32	2.95e-14	CPNGFCSSQYGYCGRGLAYC
AH020758	+	97	5.10e-18	CPNGRCCSQYGYCGSGPAYC
AH022535	+	34	3.38e-17	CPSGMCCSQFGYCGKGPKYC
AT1G56680	+	60	8.87e-12	PGINECCSHTGYCGTNVEHC
AT2G43570	+	36	8.11e-18	CASDFCCSKYGYCGTTDEFC
AT2G43580	+	29	4.80e-21	CAPNLCCSQFGYCGTTADYC
AT2G43590	+	29	2.32e-19	CAPNLCCSQFGYCGTDDAYC
AT2G43600	+	31	4.34e-14	PGLKECCSRWGFCGTKDEYC
AT2G43610	+	36	4.02e-18	CKGNMCCSRWGYCGTTKAYC
AT2G43620	+	36	2.35e-20	CAANLCCSRYGYCGTTDAYC
AT3G04720	+	33	2.32e-19	CPGNICCSQYGYCGTTADYC
AT3G12500	+	45	1.75e-19	CPNGLCCSEFGWCGNTEPYC
AT3G54420	+	33	3.17e-18	CSSELCCSQFGFCGNTSDYC
ATR0661G037	+	38	3.54e-19	CAGGLCCSRWGFCGSTDEHC
ATR0661G236	+	71	5.16e-17	CAGGLCCSKWGFCGSINEHC
ATR0661G299	+	38	2.32e-19	CAGGLCCSKWGFCGSTNDYC
ATR0661G328	+	38	3.38e-17	CAGGLCCSKWGFCGNTTQHC
ATR0743G031	+	31	1.75e-19	CASNLCCSRWGFCGTGDDYC
ATR0743G107	+	31	1.75e-19	CPSDQCCSQYGYCGSTDEYC
Azfi.s0001.g000738_Azolla	+	83	2.44e-23	LCCSQYGYCGSTSDYC
Azfi.s0001.g000746_Azolla	+	39	2.44e-23	LCCSQYGYCGSTSDYC
Azfi.s0001.g000750_Azolla	+	36	2.44e-23	LCCSQYGYCGSTSDYC
Azfi.s0001.g000752_Azolla	+	189	2.61e-22	LCCSKHGFCGSTRDYC
Azfi.s0001.g000754_Azolla	+	41	6.50e-23	LCCSQYGYCGSTSDYC
Azfi.s0001.g000760_Azolla	+	44	1.42e-22	LCCSQYGYCGSTSAYC
Azfi.s0001.g000767_Azolla	+	51	9.68e-23	LCCSQYGYCGSTRDYC
Brara.A03335	+	33	1.97e-17	CPNNLCCSPFGWCGDTEPYC
Brara.A03336	+	32	1.41e-20	CPNNLCCSEYGWCGSTEAYC
Brara.C01554	+	29	1.00e-20	CAPNLCCSQYGYCGTTDPYC
Brara.C01775	+	29	1.70e-18	CSPDLCCSQFGFCGTGNDYC
Brara.C02209	+	38	9.09e-18	CASDFCCSKWGYCGQTEDYC
Brara.C02210	+	29	7.95e-19	CPPNVCCSQFGYCGTTAAHC
Brara.C02211	+	29	5.79e-21	CAPNLCCSQFGYCGSTDAYC
Brara.C02212	+	51	7.59e-11	PGLKECCSSWGSCGIKDDQC
Brara.C02213	+	36	2.20e-18	CKGNMCCSRWGYCGTTNAYC
Brara.C02214	+	31	8.35e-20	CAGNLCCSRYGYCGTTSAYC
Brara.C03072	+	33	4.65e-19	CAGNICCSQYGYCGTTADYC
Brara.C03413	+	85	3.54e-19	CPNGLCCSEAGWCGTTEAYC
Brara.C03414	+	32	3.28e-21	CPNGLCCSEYGWCGTTEAYC
Brara.D02647	+	29	1.23e-14	CSPILCCSQHGYCDITDQHC
Brara.D02648	+	36	2.20e-18	CKGNMCCSRWGYCGTTNAYC
Brara.E00366	+	38	7.22e-18	CASGLCCSSAGYCGTTDAYC
Brara.E00367	+	36	1.02e-18	CARNLCCSRYGYCGTTAAYC
Brara.E00370	+	36	1.78e-17	CASFMCCSRYGYCGTTADYC
Brara.E00903	+	29	6.43e-18	CASGVCCSQYGYCGNGPDYC
Brara.E02849	+	32	1.75e-19	CPNGLCCSEFGWCGNTEPYC
Brara.I01694	+	29	3.38e-17	CAPNLCCSQFGSCGTNDAYC
Brara.I03708	+	33	6.10e-19	CSPDLCCSQFGFCGNTSDYC
Carubv10009026m.g	+	29	8.83e-15	CSPVLCCSMYGYCGFTEGYC
Carubv10014185m.g	+	33	1.75e-19	CPNGLCCSEFGWCGNTEPYC
Carubv10014707m.g	+	33	2.67e-19	CPGNICCSQYGYCGTTPEYC
Carubv10017824m.g	+	33	3.17e-18	CSSELCCSQFGFCGNTSDYC
Carubv10020662m.g	+	35	9.39e-16	CLNGLCCSKYGYCGDNELYC
Carubv10023795m.g	+	36	3.09e-19	CAGNLCCSRYGYCGSTSAYC
Carubv10023810m.g	+	39	8.35e-20	CASGLCCSQYGYCGTTDEFC
Carubv10023814m.g	+	39	1.70e-18	CASDFCCSQWGYCGQTDDYC
Carubv10023855m.g	+	30	2.32e-19	CAPNLCCSQFGYCGTDDAYC
Carubv10023857m.g	+	29	1.18e-20	CAPNLCCSQFGYCGTTADHC
Carubv10023874m.g	+	29	2.14e-14	CSPILCCSQNGYCGINDLYC
Carubv10025277m.g	+	36	4.02e-18	CKGNMCCSRWGYCGTTKAYC
Carubv10025330m.g	+	37	3.44e-14	PGLKECCSRWGFCGTGADYC
Carubv10025331m.g	+	29	1.68e-20	CSANLCCSQYGYCGTTDAYC
ChlNC64A.136708.IGS.gm.17.00112_Chlorella	+	551	2.04e-16	KCCNKAGRCGYSSSYC
ChlNC64A.53729.scaffold17000062_Chlorella	+	965	2.04e-16	KCCNKAGRCGYSSSYC
ChlNC64A.C.170061_Chlorella	+	565	2.04e-16	KCCNKAGRCGYSSSYC
Cre05.g233304	+	521	3.19e-14	QYPGDCCSQWGWCGTSADHC
Cre13.g570700	+	634	5.42e-16	MFSKECCSQYGYCGTTDDHC
Cucsa.044130	+	32	6.95e-21	CPNNLCCSQFGFCGDTDDYC
Cucsa.044140	+	33	1.80e-21	CPNNLCCSQYGWCGDTDAYC
Cucsa.044190	+	40	7.95e-19	CPNGLCCSQYGWCGTVKAYC
Cucsa.152090	+	35	6.34e-17	CAAGLCCSRFGFCGNGEDFC
GingkoI00017971_Ginkgo	+	47	1.00e-14	RCCSKFNYCGSTAAYC
GingkoI00023847_Ginkgo	+	41	4.51e-19	ECCSKWGFCGNTDEYC
Glyma.02G042500	+	35	4.02e-18	CPNRLCCSKFGWCGDTDSYC
Glyma.12G049200	+	39	1.13e-17	CEAELCCSKYGYCGSGDDYC
Glyma.13G346700	+	32	5.10e-18	CAEGLCCSQHGYCGNGEEYC
Glyma.16G119200	+	35	2.70e-21	CPNGLCCSQYGWCGNTEAHC
Glyma.19G245400	+	32	3.94e-22	CPNNLCCSQYGWCGNTEEYC
Glyma.19G245500	+	33	1.51e-18	CGNNLCCSQYGWCGNSEDHC
GSMUA_Achr11G07230_001	+	20	3.83e-20	CPDGQCCSQYGYCGTTSDYC
GSMUA_Achr1G07320_001|GSMUA_Achr1T07320_001	+	31	8.35e-20	CPGGLCCSQYGFCGSTEAYC
GSMUA_Achr3G26890_001|GSMUA_Achr3T26890_001	+	94	2.76e-20	CPGGLCCSQYGWCGNTDPYC
GSMUA_Achr3G26900_001|GSMUA_Achr3T26900_001	+	31	2.76e-20	CPGGLCCSQYGWCGNTDPYC
GSMUA_Achr6G21330_001|GSMUA_Achr6T21330_001	+	28	9.04e-19	CSSDLCCSKWGYCGTGSDYC
GSMUA_Achr9G02370_001	+	21	9.09e-18	CSPDLCCSSWGYCGTGNDYC
GSMUA_AchrUn_randomG24320_001	+	28	4.65e-19	CSADLCCSKYGYCGTGDDYC
GSVIVG01004381001	+	32	4.31e-13	CAGGLCCSQYGYCGTALAPL
GSVIVG01007191001	+	63	3.54e-19	CSGGLCCSQYGYCGSTPAYC
GSVIVG01038114001	+	281	5.93e-16	CNAGLCCSQFGFCGTGVRYC
GSVIVG01038117001	+	64	1.51e-18	CDAGLCCSQWGYCGTGDDFC
GSVIVG01038120001	+	29	3.77e-17	CSASVCCSQYGYCGTTKDYC
GSVIVG01038125001	+	100	1.05e-16	CASGLCCNKFGYCGTGNAYC
LOC_Os02g39330	+	30	1.01e-17	CASDQCCSKWGFCGTGSDYC
LOC_Os03g30470	+	33	1.00e-20	CPNCLCCSQFGWCGSTSDYC
LOC_Os04g09390	+	40	2.73e-17	CPHNLCCSQFGYCGLGRDYC
LOC_Os04g41640	+	32	7.95e-19	CQDGYCCSQWGYCGTTEAYC
LOC_Os04g41680	+	34	4.52e-18	CQSNMCCSKWGYCGTGKDYC
LOC_Os05g33130	+	44	4.65e-19	CPNCLCCSRWGWCGTTSDFC
LOC_Os05g33140	+	35	5.34e-19	CPNCLCCSSYGWCGSTSDYC
LOC_Os05g33150	+	44	2.32e-19	CPNRLCCSRWGWCGLTDDYC
LOC_Os06g51050	+	30	8.33e-21	CPNCLCCSQYGWCGSTSDYC
LOC_Os06g51060	+	58	3.25e-20	CPNCLCCSQYGWCGSTSAYC
Lus10000453.g|Lus10000453	+	28	1.16e-16	CSSTECCSRWGFCGTTSEHC
Lus10001772.g|Lus10001772	+	41	9.32e-13	CDGKNCCSGDNWCGITDKHC
Lus10001773.g|Lus10001773	+	130	5.08e-14	EETKYCCSQFGFCGETDKYC
Lus10003584.g|Lus10003584	+	45	6.15e-13	NDKVACCSKLGYCGSTEDYC
Lus10003585.g|Lus10003585	+	46	2.95e-14	DAVGLCCSKKGFCGCTDEYC
Lus10003586.g|Lus10003586	+	45	7.07e-13	PKKHPCCSELGYCGSTEDYC
Lus10006552.g|Lus10006552	+	33	4.96e-23	CANNLCCSQYGYCGTTDDHC
Lus10013728.g|Lus10013728	+	43	8.83e-15	CDPGRCCSIWHYCGDTADYC
Lus10014253.g|Lus10014253	+	65	2.48e-15	CKDDLCCSKYSFCGHTDKYC
Lus10015147.g|Lus10015147	+	50	1.68e-14	CPPGLCCRNDGYCGTTDSFC
Lus10020253.g|Lus10020253	+	129	1.95e-13	EDTKYCCSHFGFCGETDKYC
Lus10020338.g|Lus10020338	+	75	1.42e-17	CATGLCCSRFGYCGTKPEYC
Lus10025948.g|Lus10025948	+	83	1.90e-16	CDDDLCCSRWGYCGSSKKYC
Lus10028377.g|Lus10028377	+	39	1.12e-19	CPGGLCCSRFGWCGNTPDHC
Lus10031533.g|Lus10031533	+	46	4.31e-13	CPAGLCCGKNSYCGTIDLYC
Lus10041828.g|Lus10041828	+	39	2.01e-19	CPGGLCCSRFGWCGNTADHC
Lus10041830.g|Lus10041830	+	39	2.01e-19	CPGGLCCSRFGWCGNTADHC
Mapoly0044s0030	+	36	3.28e-21	CPNGLCCSQYGWCGNTDPYC
Mapoly0057s0079	+	38	1.30e-19	CPSNLCCSEYGWCGSTSAYC
Mapoly0066s0038	+	45	1.73e-16	CDVEFCCSQYGYCGTTTAYC
Mapoly0069s0089	+	33	6.33e-15	CGDGNCCSEWGWCGLGDSYC
Mapoly0069s0092	+	33	6.33e-15	CGDGNCCSEWGWCGLGDSYC
Mapoly0092s0054	+	46	1.12e-19	CANKLCCSQYGYCGNTAAYC
Mapoly0098s0022	+	39	8.60e-17	CDNGFCCSQFGFCGVSDAYC
Mapoly0103s0065	+	45	7.48e-15	CANSLCCSSANFCGSTAEYC
Mapoly0116s0045	+	39	2.81e-18	CAGGLCCSEFGFCGTTTAYC
Mapoly0116s0046	+	39	3.38e-16	CSGSNCCSQFGYCGTGSAYC
Mapoly0116s0048	+	84	4.02e-18	CPGGACCSQYGYCGSTSEYC
Mapoly0123s0006	+	87	1.90e-15	CADPLCCSSAGFCGTTTEYC
Mapoly0123s0007	+	39	1.04e-14	CADPQCCSSAGFCGTTTEYC
Mapoly0196s0008	+	40	1.27e-17	CPNNLCCSEYGYCGSEDTYC
Mapoly0218s0010	+	38	2.68e-23	CPNNLCCSQWGYCGTTSDYC
Mapoly0307s0001	+	121	1.87e-22	CPNNLCCSQYGWCGSTSDYC
Mapoly0307s0002	+	29	1.90e-16	CPSNLYCSLYGWCGSTSDYC
Mapoly0307s0003	+	37	1.13e-22	CPNNLCCSQWGWCGSTSDYC
Mapoly0535s0001	+	38	6.12e-22	CPNNLCCSQYGWCGSTSEYC
Mapoly0535s0002	+	23	2.20e-21	CPDNLCCSQYGWCGSTSDYC
MDO.mRNA.g.1266.21	+	31	2.68e-23	CPNGLCCSQFGWCGTTSDYC
MDO.mRNA.g.926.1	+	31	2.03e-23	CPNGLCCSQYGWCGTTSDYC
Medtr2g099450	+	37	2.81e-18	CEEGLCCSQFGYCGNTDPYC
Medtr2g099470	+	37	9.09e-18	CAEGVCCSQYGYCGNGDAYC
Medtr3g118390	+	92	1.16e-18	CPGGLCCSKFGWCGSTGDYC
Medtr7g115220	+	30	9.78e-24	CPNNLCCSQYGYCGTTDEYC
Medtr8g074330	+	34	3.09e-19	CPNGLCCSKFGFCGNTDQYC
Medtr8g074335	+	34	6.95e-21	CPNGLCCSKFGWCGTTDQYC
Medtr8g074350	+	35	2.32e-19	CANRLCCSQFGYCGNTADYC
Picea00002751_Picea	+	12	5.70e-21	VCCSKYGYCGTTSAYC
Picea00007121_Picea	+	127	3.45e-15	AANAKYGYCGTTSAYC
Picea00007291_Picea	+	56	5.76e-19	LCCNKYGFCGSRNDYC
Picea00022121_Picea	+	25	2.46e-25	LCCSKYGYCGTTSDYC
Picea00025402_Picea	+	106	1.76e-23	LCCSKWGYCGTTSAYC
Picea00029773_Picea	+	50	2.07e-18	LCCSKWGYCGKMQAHC
Picea00045735_Picea	+	49	3.84e-21	LCCSKWGFCGNTQSYC
Picea00048033_Picea	+	7	2.46e-25	LCCSKYGYCGTTSDYC
Picea00048459_Picea	+	45	5.55e-24	LCCSKWGYCGTTSAYC
Picea00052235_Picea	+	58	1.34e-20	LCCNEWGYCGTTSAYC
Picea00052740_Picea	+	47	1.00e-21	LCCSKWGYCGSTTDYC
Picea00053361_Picea	+	23	1.00e-21	QCCSKWGYCGTTKAYC
Picea00060415_Picea	+	49	2.15e-20	LCCSKWGWCGNTEAHC
Picea00063547_Picea	+	8	1.27e-19	LCCNKYGFCGSRNDYCG
Potri.004G182000	+	33	9.72e-20	CPGGQCCSQFGWCGNTDAYC
Potri.004G182100	+	35	2.95e-15	CPNDLCCSSGGYCGLTVAYC
Potri.005G054000	+	35	3.54e-19	CANNLCCSEWGFCGTSDDHC
Potri.005G054300	+	27	3.25e-20	CANNLCCSQWGFCGTSDDHC
Potri.009G141700	+	33	5.79e-21	CPGGLCCSQFGWCGSTNDYC
Potri.009G141800	+	34	5.10e-18	CPGGLCCSFYGWCGTTVDYC
Potri.009G142000	+	33	1.75e-19	CPGGLCCSSYGWCGTTADYC
Potri.009G142100	+	34	1.75e-19	CPGGLCCSSHGWCGTTDDYC
Potri.009G142300	+	33	3.57e-18	CPGGLCCSSYGWCGTTDVYC
Potri.013G041600	+	33	3.05e-22	CPNNLCCSQYGWCGDTDDYC
Potri.013G041700	+	32	5.79e-21	CANNLCCSQWGYCGTSDDHC
Potri.013G041900	+	32	3.25e-20	CANNLCCSQWGFCGTSDDHC
Potri.013G125000	+	35	9.09e-18	CAADECCSRWGYCGTGNDYC
Potri.013G125100	+	30	2.67e-19	CAANLCCSQYGYCGTGNAYC
Potri.019G093700	+	34	2.21e-17	CAANECCSRWGFCGTGNEYC
Potri.019G093800	+	34	9.72e-20	CAPNLCCSQFGFCGTGDAYC
Potri.019G093900	+	31	2.67e-19	CAANLCCSQYGYCGTGNAYC
Potri.019G094000	+	31	8.35e-20	CAANLCCSQYGYCGTGNDYC
Potri.019G094100	+	31	6.97e-19	CAANLCCSQYGYCGTSNAYC
Pp3c1_30410	+	43	2.29e-10	CLFGACCSKDGMCGFEPSFC
Pp3c11_1420	+	36	1.20e-21	CANGLCCSKYGYCGTTSDYC
Pp3c13_20039	+	37	1.83e-14	CAGGKCCSQYGYCGISRTHC
Pp3c16_13440	+	43	7.48e-15	SPSTVCCSQWGYCGVTPEHC
Pp3c16_17090	+	69	1.17e-13	SSRSLCCSKWGFCGMTTEHC
Pp3c24_15000	+	35	4.52e-15	ADGSLCCSQYGYCGSTDNYC
Pp3c6_130	+	40	2.41e-12	PNLAHCCSNWGYCGVGNDYC
Pp3c6_90	+	43	6.10e-19	CQNNLCCSQYGYCGQTSAYC
Pp3c7_25120	+	242	1.94e-18	CPGGLCCSQFGWCGSNAEYC
Pp3c8_13540	+	43	1.75e-15	PDNTMCCSQYNYCGTGDAYC
Pp3c8_13570	+	43	1.75e-15	PDNTMCCSQYNYCGTGDAYC
Pp3c8_22560	+	59	2.70e-15	ADPNNCCSQYGYCGTDDAYC
SMO058G0001	+	28	3.54e-19	CNSGLCCSQFGYCGSTSEYC
SMO145G0085	+	34	1.16e-18	CQSGYCCSKFGYCGTTDAYC
SMO146G0357	+	32	1.70e-18	CPPGRCCSQYGYCGTTTAYC
SMO174G0080	+	86	3.17e-18	CNPGLCCSQFGYCGSTSDFC
SMO174G0181	+	31	1.27e-17	CPPGICCSKWGWCGVTTDHC
SMO203G0222	+	172	4.31e-13	CYDGYCCSESGFCGIGEYYC
SMO270G0005	+	46	1.04e-14	CNSGQCCSRFNYCGSGGDYC
SMO296G0014	+	66	1.70e-18	CNSGLCCSRFGYCGSTSEYC
SMO296G0023	+	47	1.12e-19	CNPGLCCSQFGYCGSTSDYC
SMO296G0034	+	31	5.10e-18	CPPGICCSKWGWCGVTPDHC
SMO340G0058	+	53	6.04e-12	CPQNCCCGVNGYCGTGDGYC
SMO364G0171	+	47	4.64e-17	CNRGLCCSQFGYCGSTSAFC
SMO367G0327	+	30	1.90e-16	CGDNMCCSQWGYCGCSADYC
Sobic.003G156000|Sobic.003G156000.1	+	38	1.59e-17	CQPGFCCSKFGYCGKTSDYC
Sobic.004G208700|Sobic.004G208700.1	+	28	2.81e-18	CASDQCCSKYGYCGTGEDYC
Sobic.006G132200|Sobic.006G132200.1	+	32	2.73e-17	CQPGYCCSQYGYCGKGDAYC
Sobic.006G132300|Sobic.006G132300.1	+	28	1.16e-18	CQAGYCCSKFGYCGTTDEYC
Sobic.006G132400|Sobic.006G132400.1	+	34	6.10e-19	CQAGYCCSKFGYCGTTDDYC
Sobic.006G132500|Sobic.006G132500.1	+	32	3.38e-17	CQPDFCCSQYGYCGQTSEYC
Sobic.006G132700|Sobic.006G132700.1	+	31	2.45e-17	CPPGYCCSQFGYCGTSFDYC
Sobic.009G012100|Sobic.009G012100.1	+	39	7.22e-18	CPNCQCCSMYGWCGSTSDYC
Sobic.009G130100|Sobic.009G130100.1	+	66	1.90e-16	CRDCLCCSQFGFCGDTSAYC
Sobic.010G273600|Sobic.010G273600.1	+	33	3.25e-20	CPNCLCCSKFGWCGSTSDYC
Sobic.K029900|Sobic.K029900.1	+	33	3.25e-20	CPNCLCCSKFGWCGSTSDYC
Solyc01g097270.2	+	38	6.97e-19	CGGNLCCSQFGWCGSTPEYC
Solyc01g097280.2	+	33	3.57e-18	CSGNLCCSQFGWCGSTPEFC
Solyc03g116190.1	+	51	1.00e-13	CPPKLCCSRHGWCGTERGCC
Solyc03g116230.2	+	60	1.51e-18	CPSGMCCSIWGWCGTTSEYC
Solyc03g116240.2	+	54	7.48e-15	CLDGMCCSNCGWCGNTAAYC
Solyc04g072000.2	+	31	3.57e-18	CSSDLCCSKWGYCGSGNDYC
Solyc06g053380.2	+	34	2.80e-16	CTEGLCCSRWGYCGSGKAYC
Solyc07g009500.1	+	33	2.47e-18	CPNKLCCSKFGWCGTSCDYC
Solyc07g009510.1	+	33	2.47e-18	CPNKLCCSKFGWCGTSCDYC
Solyc07g009530.1	+	35	5.26e-20	CDNGLCCSQFGYCGTTTAYC
Solyc10g017970.1	+	32	3.94e-22	CANGLCCSQYGYCGTTPDYC
Solyc10g017980.1	+	35	3.94e-22	CANGLCCSQYGYCGTTPDYC
Solyc10g055790.1	+	31	1.94e-18	CAAGLCCSKFGWCGYTDAHC
Solyc10g055800.1	+	31	1.33e-18	CAAGLCCSNFGWCGNTNDYC
Solyc10g055810.1	+	34	9.72e-20	CASGLCCSKFGWCGNTNEYC
Solyc10g055820.1	+	34	1.94e-18	CAAGLCCSKFGWCGYTDAHC
Solyc10g074390.1	+	36	1.51e-18	CASGQCCSKFGWCGNTNDHC
Solyc10g074400.1	+	43	1.29e-16	CASGQCCSKFGWCGKTNHHC
Solyc10g074440.1	+	36	1.51e-18	CASGQCCSKFGWCGNTNDHC
Solyc11g020130.1	+	130	8.13e-15	CPTGVCCSDSGWCGTTSIYC
Solyc11g020450.1	+	117	8.13e-15	CPTGVCCSDSGWCGTTSIYC
Solyc11g020530.1	+	79	2.25e-13	CPTVVCCSLSGWCGTTSCHC
Sphfalx0010s0023|Sphfalx0010s0023.1	+	42	6.97e-19	CANGLCCSQFGYCGTGSSYC
Sphfalx0020s0219|Sphfalx0020s0219.1	+	36	4.52e-18	CPDGQCCSQFGFCGCTDAYC
Sphfalx0020s0220|Sphfalx0020s0220.1	+	34	6.10e-19	CSDGLCCSQYGYCGCTDAYC
Sphfalx0020s0223|Sphfalx0020s0223.1	+	81	1.33e-18	CPGGECCSQFGYCGCTDAYC
Sphfalx0020s0225|Sphfalx0020s0225.1	+	36	5.10e-18	CAGGECCSKYGYCGCTDAYC
Sphfalx0058s0082|Sphfalx0058s0082.1	+	41	1.75e-19	CADNLCCSQYGYCGTGTDYC
Sphfalx0068s0071|Sphfalx0068s0071.1	+	40	1.51e-18	CANDLCCSQYGYCGSSAAYC
Sphfalx0074s0105|Sphfalx0074s0105.1	+	46	6.14e-20	CANDLCCSQYGYCGSTAAYC
Sphfalx0074s0107|Sphfalx0074s0107.1	+	46	7.18e-20	CANDLCCSQYGYCGNTAAYC
TCA.TCM_000095	+	33	4.80e-21	CANGLCCSQFGWCGNTPEYC
TCA.TCM_006498	+	33	6.12e-22	CPGGLCCSQFGWCGNTDDYC
TCA.TCM_019909	+	100	5.10e-18	CAPNLCCSQFGFCGLGNDYC
TCA.TCM_019912	+	35	3.50e-15	CSATECCSRFGFCGTGSDFC
TCA.TCM_019914	+	33	1.13e-17	CAEGLCCSRWGFCGTGDDFC
TCA.TCM_026340	+	35	1.80e-21	CPDNLCCSQYGWCGNTDAYC
TCA.TCM_027204	+	39	1.20e-21	CANNLCCSQFGYCGTTNEYC

## Sheet: Jacalin motif 1
Name	Strand	Start	P-value	Sites
AH007297	+	74	5.57e-7	ADTDEYITKVRGVIN
AH008245	+	60	5.16e-7	HNSGEYVTGFSGQYG
AH008246	+	76	8.90e-6	MKSGEYPTGFSGQYG
AH009722	+	72	7.28e-14	AYPDEFLTSVHGYYG
AH009866	+	127	5.04e-10	LKNDEYLIRISGTYG
AH010293	+	84	3.46e-6	ILDNEYITKVRCVTN
AH017375	+	70	3.58e-8	LKRNEYITRISGKHG
AH018695	+	84	1.08e-8	LKEGEYITQISGAIG
AH019056	+	84	3.92e-8	LEDGEYITRISGAIG
AH019385	+	75	1.40e-13	DYPYEVLTSISGYYG
AH019386	+	75	3.03e-9	DYPTQFLVSISGYCD
AT1G05760	+	97	2.07e-11	NYPHEYITGISGEYY
AT1G05770	+	77	4.50e-10	NCPHEYITGISGEYL
AT1G19715	+	500	3.68e-12	EYPDESITCISGYYG
AT1G33790	+	368	6.61e-13	EYPSEYITTVEGCFD
AT1G52000	+	498	4.37e-11	SHPDEYLVSVEGLYD
AT1G52030	+	557	1.32e-17	DYPSEYITSVEGYYD
AT1G52040	+	377	1.32e-17	DYPSEYITSVEGYYD
AT1G52050	+	232	3.60e-13	DFPNEYMTSVEGTYD
AT1G52060	+	234	4.08e-15	DYPNEFLISVEGTYD
AT1G52070	+	235	1.85e-15	DYPNEYLISVEGTYN
AT1G52100	+	213	3.60e-13	NHPYEYITSVEGTYA
AT1G52110	+	534	2.11e-12	DYPGEYLTLVEGSYD
AT1G52120	+	367	7.32e-15	DYPNEFLTSVEGTYR
AT1G52130	+	375	8.68e-10	DYPNEVITSVEGIAT
AT1G57570	+	535	3.60e-13	EYPSEYITAVDGCYN
AT1G58160	+	56	2.33e-7	HTCDEHILSVKCYYD
AT1G60095	+	374	1.03e-12	DYPNEFITSVEGTMR
AT1G60110	+	519	1.18e-13	EHPDEYLISVEGSYD
AT1G60130	+	511	1.18e-13	EHPDEYLISVEGSYD
AT1G61230	+	426	7.65e-13	EYPGEYVTAVEGCYN
AT1G73040	+	78	2.61e-14	QYPEEYLTGVSGYYC
AT2G25980	+	370	7.58e-17	DYPSEYITAVEGYYD
AT2G33070	+	68	1.90e-8	VDPDDYIVYVEGYHE
AT2G39310	+	71	1.37e-12	QYPDEHIIAVEGSYH
AT2G39330	+	71	2.07e-11	QYPDEHIIAVEGNYR
AT2G43730	+	76	4.40e-7	LNDDEYVTGLSGIFW
AT2G43740	+	88	2.43e-6	LNDDEFVTGLSAIYL
AT3G16390	+	68	3.47e-7	IDSDDYIVYVEGYRE
AT3G16400	+	68	4.08e-7	IDADDYIVYVEGYRE
AT3G16410	+	71	1.28e-10	NHPEEHLVSVEGRYN
AT3G16420	+	219	2.19e-14	DYPSEYITAVDGTYD
AT3G16430	+	217	6.04e-15	DYPSEYIIAVEGTYD
AT3G16440	+	244	4.17e-16	DYPSEYITAVEGTYD
AT3G16450	+	221	4.17e-16	DYPSEYITAVEGTYD
AT3G16460	+	627	2.19e-14	DYPSEYITAVDGTYD
AT3G16470	+	218	3.08e-13	LGPDEYVTAVSGYYD
AT3G21380	+	380	3.68e-12	EYPNEYITSVELNYD
AT3G59590	+	365	2.61e-6	IAGGDYIEAVEGTYT
AT3G59610	+	446	6.48e-7	VPDDDYIEAVQGTYT
AT3G59620	+	85	3.01e-6	LRDDEYITIVTAFGG
AT5G28520	+	372	3.22e-12	DYPSEYITTVEGFWD
AT5G35940	+	365	6.15e-14	DYPNEYITSLEGCHD
AT5G35950	+	365	8.32e-12	DYPSEYITSVEACQD
AT5G38540	+	360	1.37e-12	DYPNEFITSVEGTLA
AT5G38550	+	361	1.37e-12	DYPNEFITSVEGTLA
AT5G46000	+	300	3.34e-9	YFNKEYITSVEGHYG
AT5G49850	+	515	3.42e-11	DNACEYLTSVEGSYD
AT5G49860	+	140	2.56e-16	DYPSEYLTSVEGSYD
AT5G49870	+	520	2.56e-16	DYPSEYLTSVEGSYD
ATR0665G023	+	514	2.80e-12	EYPNEVLTCITGYYG
ATR0665G195	+	18	1.30e-7	DYLDETIMSLSGHFE
ATR0665G241	+	71	2.74e-8	EFPQEVITKISGQYS
ATR0789G026	+	87	5.68e-13	QYPEEFITEVSGHYC
ATR0789G103	+	89	5.68e-13	QYPEEFITEVSGHYC
ATR0789G149	+	19	6.36e-12	QYPEEFITGVSGHYS
Brara.A01276	+	96	3.86e-11	KDPDEYITCIEGTWG
Brara.A01277	+	280	1.32e-9	CDNNEYITSVEGFFG
Brara.A03060	+	372	1.03e-12	DYPNEYITEVNGTFD
Brara.A03061	+	160	1.02e-16	DYPSEYITSVEGTYD
Brara.A03062	+	71	1.81e-11	NHPEEHLVSVEGWYN
Brara.A03063	+	230	1.85e-15	DYPNEYVTSVEGTYN
Brara.A03064	+	68	5.22e-6	VDADDYLIYVEAFRD
Brara.B02054	+	94	2.25e-13	QYPEEYLIGVSGYYC
Brara.C02011	+	229	3.68e-12	DFPDEYIKSVEATYD
Brara.C02220	+	75	7.31e-6	NHETEFVKGIWGEIH
Brara.C02221	+	84	5.57e-8	LNQDEYVTGLSGSLG
Brara.C02222	+	70	1.72e-8	LGNDEYLTALSGVHC
Brara.C03610	+	218	1.27e-14	DYPSEYITAVQGTYD
Brara.C03611	+	195	4.89e-13	DYPNEYITAVDGTVD
Brara.D02380	+	71	2.80e-12	EYPDEHITAVEGSHN
Brara.D02381	+	65	1.93e-13	EYPDEHITAVEGSYN
Brara.D02663	+	176	9.36e-8	LEHDEYVTALSGVHY
Brara.E00375	+	85	1.97e-7	LGKDEYVTGLSGEVG
Brara.E00376	+	83	1.30e-7	LKEDEYVTGLSGVHR
Brara.E00635	+	71	3.68e-14	QYPDEHITSVEGSYN
Brara.E00636	+	107	2.80e-12	QYPDEHIISVEGSYK
Brara.E01595	+	926	1.32e-9	SHPNEYLISVKGWSD
Brara.E01597	+	228	5.11e-8	SRPNEYLLSVKGWSD
Brara.E01633	+	663	4.96e-15	DYPSEYITSIEGCHD
Brara.E02507	+	366	3.34e-9	LEDGEYITSVIGYHD
Brara.E02508	+	298	7.28e-14	NHPDEYLVSVEGWYD
Brara.E02512	+	60	7.07e-5	QEVEEFVVDVDDYIV
Brara.F00212	+	88	6.08e-8	HTIDEHIVSVKCYYD
Brara.F00213	+	71	6.08e-8	HTIDEHIVSVKCYYD
Brara.F00214	+	511	3.60e-13	NYPFEYVTSVEGSYD
Brara.F00215	+	70	6.36e-12	DYPDEYITAVGGTHQ
Brara.F00216	+	54	1.03e-12	DYPNEYVISVGGSYD
Brara.F00217	+	315	5.11e-8	NYPEDNIVAVGGSYN
Brara.F00218	+	70	1.52e-14	DYPNEYITSVGGSYD
Brara.F00219	+	783	8.93e-9	SHPNEYLLSVKGWSD
Brara.F01014	+	55	2.30e-10	LSPDEYITDVTGYYK
Brara.F01397	+	504	1.03e-12	EYPNEMLTCISGYYG
Brara.G02796	+	225	4.37e-11	DCPEEYIISVEATYH
Brara.H00183	+	67	7.23e-8	HTIDEHIVSIKCYYD
Brara.H00185	+	70	3.08e-13	DYPNEYITSVGGSYE
Brara.H00186	+	70	3.08e-13	DYPNEYITSVGGSYE
Brara.H00187	+	4	2.07e-11	AYPNEYITAVGGSYK
Brara.H00188	+	367	1.37e-12	DYPNEYITAVGGSYK
Brara.H00189	+	68	9.50e-12	DYPSEYITSVGGSFS
Brara.H00267	+	570	1.18e-12	NHPDEHLVSVEGWYD
Brara.H02360	+	483	8.87e-13	EYPNETLTCISGYYG
Brara.I01510	+	509	1.18e-13	EYPSEYITAVDGCYD
Brara.J00396	+	78	8.60e-8	TYPHEFIIGISGECY
Brara.J01073	+	67	1.59e-12	EYPNEYITSVGGSFD
Brara.K00202	+	432	1.30e-8	IDDDDYIEAVEGTYN
Brara.K00887	+	298	1.97e-7	ITYDDYIEAIEGTYT
Carubv10000511m.g	+	520	1.37e-12	DYPNECITSVGGSYG
Carubv10000839m.g	+	99	1.37e-12	DYPNECITSVGGSYG
Carubv10004615m.g	+	404	2.57e-10	WFGDEYITSVEGHYG
Carubv10006217m.g	+	221	3.22e-12	NYPYECITSVEGSYA
Carubv10006751m.g	+	202	6.31e-11	EPHDEYITSVHGHYG
Carubv10007339m.g	+	230	1.93e-13	DYPSEYITTVEGNYD
Carubv10008642m.g	+	512	1.32e-17	DYPSEYITSVEGYYD
Carubv10010372m.g	+	90	2.07e-11	NYPHEYITGISGEYY
Carubv10011201m.g	+	351	1.18e-13	DYPNEYLTSVEGTFL
Carubv10011310m.g	+	259	7.65e-13	NFPSEYITTVEGTYD
Carubv10011341m.g	+	517	2.56e-16	DYPSEYLTSVEGSYD
Carubv10011659m.g	+	233	1.93e-13	DYPNEHITSVEGTID
Carubv10011669m.g	+	147	1.02e-16	DYPNEYLTSVEGTYN
Carubv10011898m.g	+	334	1.20e-15	DYPNEFLTSVEGTYN
Carubv10012079m.g	+	511	2.19e-14	DYPCEYLTSVEGSYN
Carubv10012110m.g	+	67	4.08e-15	NYPNEYITSVEGTYA
Carubv10012347m.g	+	1266	1.07e-11	EYPNETLTCISGFYG
Carubv10012536m.g	+	201	7.36e-9	YRMGEYLVSVEGYYD
Carubv10012594m.g	+	235	1.85e-15	DYPNEYLISVEGTYN
Carubv10012623m.g	+	233	1.50e-15	DFPNEYLTSVEGTYD
Carubv10013503m.g	+	100	1.10e-6	IDVDDYIVYVEGYRQ
Carubv10013505m.g	+	100	4.08e-7	IDADDYIVYVEGYRE
Carubv10013701m.g	+	367	3.08e-13	LGPDEYIIAVSGYYD
Carubv10013738m.g	+	357	4.17e-16	DYPSEYITAVEGTYD
Carubv10014283m.g	+	71	7.13e-11	NHPEEHLVSVEGWYS
Carubv10015282m.g	+	96	1.10e-6	IDVDDYIVYVEGYRQ
Carubv10015291m.g	+	218	4.52e-9	HAENEYLLSIDGYYN
Carubv10015404m.g	+	232	6.04e-15	DYPSEYIIAVEGTYD
Carubv10016011m.g	+	337	4.17e-16	DYPSEYITAVEGTYD
Carubv10017195m.g	+	391	1.42e-7	IDEDNYIEAVEGTYT
Carubv10021092m.g	+	71	9.06e-11	QHPGEYLISVEGGYD
Carubv10021427m.g	+	509	4.36e-14	EYPSEYITSVDGCYD
Carubv10021663m.g	+	455	5.16e-7	VAKDDYIEAVEGTYT
Carubv10021741m.g	+	209	8.32e-12	DYPNEFITCVEGTSQ
Carubv10021789m.g	+	78	2.61e-14	QYPDEYLIGVSGYYC
Carubv10024522m.g	+	76	7.88e-8	LNQDEYITGLSGVLG
Carubv10024702m.g	+	71	1.59e-12	QYPDEHITTVEGSYH
Carubv10024908m.g	+	72	2.73e-7	DHPDEYITELFAFHL
Carubv10025572m.g	+	75	2.12e-6	LNHDEYVTGLSGICF
Cre02.g111550	+	352	4.57e-6	AVPGGFLAAVEGYYV
Cre07.g325739	+	543	7.07e-5	ASQDLLITAVEGFSP
Cre09.g400800	+	788	2.97e-7	LAAGEVVTAVSGCTG
Cre09.g404050	+	72	5.95e-5	AEPTEFVSAVQSCSS
Cre14.g632650	+	281	4.40e-7	GPYNDYIVAVEGCFR
Cre14.g632700	+	267	4.40e-7	GPYNDYIVAVEGCFR
Cre14.g632750	+	317	2.97e-7	GPYNDYIVAVEGCFH
Cre17.g696900	+	297	2.43e-6	PDAHDYVVSVQGCYL
Cre17.g696950	+	280	5.00e-5	GSSFEYLSAIVGGHD
Cucsa.231870	+	77	1.07e-11	DFPDEYLTMIRGHYG
Cucsa.231880	+	78	3.60e-13	DYPHEVLTCISGYYG
Cucsa.342450	+	486	3.86e-11	EYPDEYLISIVGYMG
Cucsa.342460	+	84	6.36e-12	NCPDEYLISVHGYHG
Cucsa.342480	+	374	2.59e-4	VYHQQCVHAIQIYYE
Cucsa.342490	+	65	6.15e-14	EYPDEFLVSISGYYG
Cucsa.342500	+	78	3.68e-14	DYPNEYLISIYGYYG
Cucsa.342510	+	745	8.87e-13	DHPDEYLVSIHGYYS
GingkoI00029504_Ginkgo	+	93	7.92e-20	DYPNETLICISGHY
GingkoI00029711_Ginkgo	+	142	4.02e-16	NYEEEYISEIKGFY
GingkoI00030005_Ginkgo	+	119	2.51e-15	NYDEEYISEIKGFY
Glyma.02G227500	+	504	3.08e-13	EYPNEVLTCISGYYG
Glyma.11G173800	+	73	5.18e-14	DYPEEFLTSVDGYYG
Glyma.13G352300	+	75	1.83e-12	QFPDEFLVSVSGHYC
Glyma.15G022500	+	612	1.83e-12	QFPDEFLVSVSGHYC
Glyma.18G061800	+	73	7.32e-15	DYPDEFLTSIDGYYG
GSMUA_Achr10G08750_001|GSMUA_Achr10T08750_001	+	15	2.27e-8	LDEDEHFISISGYFK
GSMUA_Achr10G08760_001|GSMUA_Achr10T08760_001	+	102	1.21e-7	LDEDERFISISGYFK
GSMUA_Achr10G08800_001|GSMUA_Achr10T08800_001	+	64	2.30e-10	LEEDEYFTSISGYFH
GSMUA_Achr10G08810_001|GSMUA_Achr10T08810_001	+	105	2.30e-10	LEEDEYFTSISGYFH
GSMUA_Achr10G09130_001|GSMUA_Achr10T09130_001	+	105	2.08e-8	EYPSEYLTGLRGQTR
GSMUA_Achr10G29490_001|GSMUA_Achr10T29490_001	+	125	4.99e-9	DYPNEILNCISGYTA
GSMUA_Achr1G05130_001|GSMUA_Achr1T05130_001	+	79	2.88e-10	ESPEEYLMTVSGHYC
GSMUA_Achr3G20760_001|GSMUA_Achr3T20760_001	+	99	1.10e-6	LLSWETLTVVKGYYG
GSMUA_Achr4G29370_001|GSMUA_Achr4T29370_001	+	26	3.00e-8	LDDDETLRSIRGHYG
GSMUA_Achr5G09620_001|GSMUA_Achr5T09620_001	+	695	7.27e-12	EHPEEYLTTISGHYC
GSMUA_Achr7G06430_001|GSMUA_Achr7T06430_001	+	34	3.68e-12	FEPWEYLTSISGHYG
GSMUA_Achr8G15120_001|GSMUA_Achr8T15120_001	+	64	4.08e-9	LQEDEYLVGVDGSVD
GSMUA_Achr8G15130_001|GSMUA_Achr8T15130_001	+	118	5.04e-10	LQEDEYLVGVEGSVD
GSMUA_Achr8G20690_001|GSMUA_Achr8T20690_001	+	117	5.04e-10	LQEDEYLVGVEGSVD
GSMUA_Achr9G10720_001|GSMUA_Achr9T10720_001	+	99	1.02e-7	FEDGEYIMSMEGHVV
GSMUA_Achr9G10790_001|GSMUA_Achr9T10790_001	+	131	1.28e-6	LQEGEYLVGMAGEVA
GSMUA_Achr9G10800_001|GSMUA_Achr9T10800_001	+	53	1.83e-6	LEEDEYVVGMEREVS
GSMUA_Achr9G10830_001|GSMUA_Achr9T10830_001	+	170	6.48e-7	LQEGEYLVGMAGEFA
GSMUA_Achr9G10840_001|GSMUA_Achr9T10840_001	+	68	3.47e-7	LQEGEYLVGMTGEFA
GSMUA_AchrUn_randomG17670_001	+	199	5.04e-10	LQEDEYLVGVEGSVD
GSMUA_AchrUn_randomG17680_001	+	211	5.04e-10	LQEDEYLVGVEGSVD
GSMUA_AchrUn_randomG24240_001	+	47	5.04e-10	LQEDEYLVGVEGSVD
GSVIVG01009788001	+	106	1.18e-12	DSPDEFLTSIHGHYG
GSVIVG01016899001	+	92	2.07e-11	QYPEEILISVSGHYC
GSVIVG01016900001	+	113	1.07e-9	QYPEEKLIGVSGHYH
LOC_Os01g25160	+	82	1.43e-8	LKSNEYVREVSGTFG
LOC_Os01g51050	+	116	6.98e-10	DYPYEFLTGVGGRCG
LOC_Os04g03320	+	100	2.50e-8	LSADEQVTSVEGTIG
LOC_Os04g03360	+	59	4.40e-7	LSAREQVTAVEGTVG
LOC_Os04g12390	+	1068	7.23e-8	DFHGEVLTHMCGYHD
LOC_Os04g26320	+	107	7.23e-8	DFHGEVLTHMCGYHD
LOC_Os04g30040	+	478	1.43e-8	LGPLEFLTGICGTMG
LOC_Os05g43240	+	533	9.50e-12	DYPHEVLTCVYGYYN
LOC_Os06g07250	+	115	7.01e-7	LGSQEFVKGISGTFT
LOC_Os06g07300	+	141	7.01e-7	LGSQEFVKGISGTFT
LOC_Os06g12180	+	70	1.90e-8	LGPTEHVIEVSGTHG
LOC_Os10g04270	+	63	5.62e-10	LGPSEFVTEVHGEYG
LOC_Os11g32170	+	1146	4.52e-9	FGPSELLTTVSGTFG
LOC_Os11g32210	+	1153	7.36e-9	FGPSEFITRVYGTIG
LOC_Os11g39420	+	387	5.57e-8	FSLSEYLTGISGTIA
LOC_Os11g39490	+	440	6.06e-9	LGPSEFLLEVSGTIG
LOC_Os11g39530	+	358	9.65e-10	FGPSEFLTEISGTTG
LOC_Os12g05020	+	54	8.93e-9	LGLSEYVMEVSGTYG
LOC_Os12g09700	+	231	2.27e-8	FGSSEFLKEVSGTFG
LOC_Os12g09720	+	219	4.29e-8	FGSSELLKEVSGTYG
LOC_Os12g12720	+	205	1.19e-8	LSSSEFLKEVSGTFG
LOC_Os12g14440	+	230	2.27e-8	FGSSEFLKEVSGTFG
Lus10006866.g|Lus10006866	+	621	1.06e-14	QYPDEYLTQIHGYYH
Lus10024290.g|Lus10024290	+	74	3.36e-15	DYPNEYLTSIQGHYG
Lus10024291.g|Lus10024291	+	135	8.59e-14	EYPEEYLVSISGYYG
Lus10037605.g|Lus10037605	+	244	1.06e-14	QYPDEYLTQIHGYYH
MDO.mRNA.g.1628.9	+	106	4.23e-12	ASPEEFLTSIEGYYG
MDO.mRNA.g.1769.5	+	86	1.93e-13	QYPDEYIVSVTGHYG
MDO.mRNA.g.207.13	+	77	4.23e-12	ASPEEFLTSIEGYYG
MDO.mRNA.g.207.14	+	21	6.27e-10	DYPNEILTHITGTFA
MDO.mRNA.g.5028.2	+	23	4.23e-12	EYPDEYLVSVTGNYC
Medtr2g100595	+	90	3.60e-13	QYPNEYLISVSGHYY
Medtr3g464370	+	73	6.04e-15	DYPNEFLTSVDGYYG
Medtr5g071200	+	81	1.85e-15	DYPDEFLTSVHGYYG
Picea00011512_Picea	+	85	1.56e-17	NYPEEFVTKISGYF
Picea00033677_Picea	+	179	7.84e-19	NYPEEILTKISGHF
Picea00040220_Picea	+	64	1.33e-22	DYPKESLTSVSGHY
Picea00041473_Picea	+	61	3.50e-19	DYRKESLTSVSGHY
Picea00041719_Picea	+	64	5.31e-21	DYPKEILISMSGHY
Picea00043452_Picea	+	61	3.18e-21	AYPKEILTSISGHY
Picea00044743_Picea	+	62	2.15e-22	DYPEEYLTSLSGHY
Picea00046499_Picea	+	68	2.40e-17	NYPEEFVTKISGYF
Picea00053991_Picea	+	196	1.40e-16	DYPDEFLTSINGYY
Picea00054515_Picea	+	71	2.03e-17	NYPSETLVSVSGNY
Picea00063805_Picea	+	66	6.91e-23	DYPRESLTSISGHY
Potri.002G030100	+	103	1.81e-11	DYPSEILTHITGYYG
Potri.002G030400	+	75	8.59e-14	DCPDEFLTSVHGYYG
Potri.005G232400	+	75	3.68e-14	DYPHEFLTSIHGYYG
Potri.005G232500	+	276	1.81e-11	DYPSEILTHITGYYG
Potri.010G144900	+	83	8.60e-8	DYPREFLKGISGDWS
Potri.012G140001	+	81	1.27e-14	QYPEEYLTSVSGHYC
Potri.017G010900	+	75	5.55e-12	QWPSEYLKSISGTYG
Potri.017G011900	+	75	5.55e-12	QWPSEYLKSISGTYG
Potri.017G012100	+	368	2.66e-11	NWPSEHLISISGTYG
Pp3c1_1940	+	72	2.63e-13	DYPEEYLTQVVGTYG
Pp3c14_400	+	487	5.57e-7	DGSFEYLAQIQGSVS
Pp3c18_9170	+	605	3.22e-12	DEPNEYVIEIEGSYG
Pp3c18_9180	+	608	4.20e-13	DEPSEYITKVEGSYG
Pp3c2_180	+	837	2.81e-6	KPEIEYIKQISGFVS
Pp3c21_60	+	627	7.23e-8	FEPFEFITHISGCKS
Pp3c22_19230	+	685	4.08e-9	FKPDEYIKQVTGSVA
Pp3c22_19310	+	574	2.27e-8	FEPGEYIKQIRGSIA
SMO114G0009	+	84	2.16e-5	STPLEGLRIISGCVV
SMO114G0013	+	61	3.86e-11	DFPDEYLFQVSGTFD
SMO114G0015	+	84	2.16e-5	STPLEGLRIISGCVV
SMO116G0221	+	74	4.52e-9	AYPDEYIYKISGRTG
SMO117G0185	+	84	2.16e-5	STPLEGLRIISGCVV
SMO117G0238	+	84	3.28e-8	LSSDEYIYKVSGTTG
SMO132G0009	+	76	4.77e-7	FQPGELITSMSLWLG
SMO143G0195	+	288	2.43e-6	AYPSERFVRATGKYG
SMO145G0111	+	100	2.50e-8	DYPNEEITQMRGFGG
SMO147G0158	+	86	4.77e-7	FQPGELITSMSLWLG
SMO147G0191	+	86	4.77e-7	FQPGELITSMSLWLG
SMO169G0042	+	205	1.10e-3	FSKAEGLTATVGFQV
SMO172G0040	+	82	4.52e-9	AYPDEYIYKISGRTG
SMO239G0054	+	96	8.68e-10	RYPDEYIYKISGYAG
SMO239G0108	+	564	8.68e-10	RYPDEYIYKISGYAG
SMO265G0013	+	295	2.43e-6	AYPSERFVRATGKYG
Sobic.001G344700|Sobic.001G344700.1	+	72	3.58e-8	LGPDEFVTEVAGAIG
Sobic.001G344800|Sobic.001G344800.1	+	183	1.11e-7	LGAHEYVTEVAGSVG
Sobic.001G344900|Sobic.001G344900.1	+	72	4.29e-8	LEPSEYVTGVAWSVG
Sobic.002G093600|Sobic.002G093600.1	+	66	2.96e-3	GADAELVARAQGFHI
Sobic.002G093700|Sobic.002G093700.1	+	228	5.50e-9	LGESEVITEVSGTFG
Sobic.002G100832|Sobic.002G100832.1	+	253	1.10e-6	FGPSEFVKQITGAAR
Sobic.003G272800|Sobic.003G272800.1	+	85	1.59e-12	DFPYEFLTGVSGCYG
Sobic.003G313900|Sobic.003G313900.1	+	491	1.23e-11	DYPHEVLTCIYGYYN
Sobic.005G017566|Sobic.005G017566.1	+	271	3.70e-9	LASGEYITAVEGTTG
Sobic.005G183600|Sobic.005G183600.1	+	204	3.28e-8	LSDSEFVKEVSGTFG
Sobic.009G021600|Sobic.009G021600.1	+	230	9.84e-9	LDDAEYVKEVSGTYG
Sobic.009G190700|Sobic.009G190700.1	+	500	1.01e-10	DFPHEVLTCVYGYYN
Sobic.009G215100|Sobic.009G215100.1	+	81	4.94e-11	SCPDEYLTTVSGHYA
Solyc01g006240.2	+	69	3.23e-10	DYPSEYLIGINGRHG
Solyc03g121300.2	+	78	7.28e-14	QFPEEYLTSVSGYYC
Solyc04g080410.1	+	231	4.04e-10	NDENEFLIGIEGYYS
Solyc04g080420.2	+	262	1.90e-8	DGTDEFFIGIEGYYS
Solyc09g083020.1	+	68	1.83e-12	NYPSEFLTSISGSYV
Solyc09g083030.1	+	68	2.11e-12	DYPSEFLTSISGSYI
Solyc09g083040.1	+	69	3.22e-12	DYPSEFITSISGSFE
Solyc10g078600.1	+	76	2.66e-11	SYPDEFLISMNGYYG
Sphfalx0000s0338|Sphfalx0000s0338.1	+	623	2.07e-11	DYPNEYLQQIEGVLG
Sphfalx0007s0188|Sphfalx0007s0188.1	+	656	9.80e-16	DYPDEYLQQIEGYYG
Sphfalx0009s0003|Sphfalx0009s0003.1	+	61	1.37e-12	DYPSEYLEQIQGSYG
Sphfalx0022s0035|Sphfalx0022s0035.1	+	650	1.93e-13	DYPLEYLQQIEGYYG
Sphfalx0026s0038|Sphfalx0026s0038.1	+	609	1.83e-12	NYPDEYLQQIEGFFG
Sphfalx0042s0151|Sphfalx0042s0151.1	+	542	1.07e-11	RHPDEYLEQIEGSYG
Sphfalx0042s0152|Sphfalx0042s0152.1	+	6	4.94e-11	RHPYEYLEQIEGSYG
Sphfalx0085s0093|Sphfalx0085s0093.1	+	608	8.04e-11	NYPGEYLQQIEGFVG
Sphfalx0102s0006|Sphfalx0102s0006.1	+	607	3.86e-11	KYPEEYLQQIQGSYD
Sphfalx0105s0002|Sphfalx0105s0002.1	+	599	1.59e-12	NYPFEYLQQIEGSYD
Sphfalx0105s0065|Sphfalx0105s0065.1	+	630	3.22e-12	LEPYEFLMQIEGYYG
Sphfalx0105s0068|Sphfalx0105s0068.1	+	647	8.59e-14	LKPNEFLTQIEGYYG
Sphfalx0105s0070|Sphfalx0105s0070.1	+	351	4.85e-12	LEPYEFFTQIEGYYG
Sphfalx0109s0040|Sphfalx0109s0040.1	+	660	3.68e-14	DYPSEYLQQIEGSYG
Sphfalx0144s0001|Sphfalx0144s0001.1	+	631	8.59e-14	LKPNEFLTQIEGYYG
Sphfalx0144s0003|Sphfalx0144s0003.1	+	639	1.64e-13	LEPYEFLTQIEGYYG
Sphfalx0144s0006|Sphfalx0144s0006.1	+	93	2.57e-10	LEPYKFLTQIEGYYG
Sphfalx0318s0001|Sphfalx0318s0001.1	+	608	3.02e-11	KYPAEYLQQIEGSYD
Sphfalx0375s0001|Sphfalx0375s0001.1	+	599	1.37e-12	SYPSEYLQQIEGSYG
Sphfalx0376s0005|Sphfalx0376s0005.1	+	593	8.59e-14	LKPNEFLTQIEGYYG
Sphfalx0376s0007|Sphfalx0376s0007.1	+	392	1.07e-11	LEQYEFLTQIEGYYG
Sphfalx0382s0006|Sphfalx0382s0006.1	+	625	4.89e-13	LKPYEFLTQIEGYYG
Sphfalx0382s0007|Sphfalx0382s0007.1	+	578	1.07e-11	LEQYEFLTQIEGYYG
Sphfalx0450s0002|Sphfalx0450s0002.1	+	486	4.89e-13	LGPYEFLTQIEGYYG
Sphfalx0450s0003|Sphfalx0450s0003.1	+	442	1.07e-11	LESYEFLTQIEGYYG
Sphfalx0471s0006|Sphfalx0471s0006.1	+	71	8.59e-14	LKPNEFLTQIEGYYG
Sphfalx0481s0002|Sphfalx0481s0002.1	+	602	3.22e-12	DEPSEYVTQIEGSFG
Sphfalx0507s0005|Sphfalx0507s0005.1	+	396	1.01e-10	LEPYEFLTQIEGYEG
Sphfalx0550s0001|Sphfalx0550s0001.1	+	394	1.07e-11	LEQYEFLTQIEGYYG
Sphfalx0705s0001|Sphfalx0705s0001.1	+	352	1.64e-13	LEPYEFLTQIEGYYG
TCA.TCM_028982	+	192	1.07e-11	NFPEEFLISVSGHYC
TCA.TCM_034121	+	75	1.85e-15	DYPDEFLTSVHGYYG

## Sheet: Jacalin motif 2
Name	Strand	Start		Sites
AH007297	+	97	INASIDRLGR	GLSSLTIETNKNTYGPFG
AH009722	+	338	FCGSTMISST	IIKSLTFHTTKGKYGPYG
AH009859	+	19	ISEIILRTGA	VIDSIAFITAKPSNCGCG
AH009962	+	117	KSGFYIGSNH	VIAQIYVHTNERTLGPYG
AH009963	+	117	KSGFYIGSYP	VIAQIYVHTNERTLGPYG
AH010293	+	106	VTNTSISNVG	RGLSLTIETNKNIYGPFG
AH017375	+	95	NYTHHSATEP	LVASLTIHTNLRPTGYGP
AH019056	+	4	MAG	TIAKQQAGTYVETYGPFG
AH019385	+	99	GLLVGDMQKR	VIVSLTFYTSRAKYGPYG
AH019386	+	253	YSSTILRGPT	IIKSITFRTNRSSYGPFG
AT1G05760	+	119	EYYKYEANNP	HMRSLKFNTNTSEYGPFG
AT1G05770	+	100	YLKSDGASGP	QIRSLAFATNLNQYGPFG
AT1G19715	+	323	YGPLMYMGPN	VIKSLTFRTNRGKHGPYG
AT1G33790	+	391	FDKIFGSGGG	VITMLKFKTNKRTSPPFG
AT1G52000	+	72	GYYKTTFSGE	VITSLTFKTNKRTYGTYG
AT1G52030	+	580	YDKIFGVEAE	VVTSLTFKTNKRTSQPFG
AT1G52040	+	400	YDKIFGVEAE	VVTSLMFKTNKRTSQPFG
AT1G52050	+	110	VEGYYDWKTG	VMQALQFKTNLKTSEFIG
AT1G52060	+	110	SVDGYFDKSG	VMQALEFKTNRKTSEVIG
AT1G52070	+	110	SVDGYYDKSG	TMQALEFKTNLKTSEVIG
AT1G52100	+	90	IEGYYNASTG	VIQCLQFITNKKTYDPIG
AT1G52110	+	260	GYYNDHDESG	VIQALRFKTNIKTSELMG
AT1G52120	+	242	IDGCYDEDSG	VIQSLQLKTNIKTSEVMG
AT1G52130	+	240	IDGYYDDASG	VIQALQFKTNMKTSELMG
AT1G57570	+	261	VEGYYDDESG	VIQALQFKTNIKTSELLG
AT1G58160	+	73	LSVKCYYDDG	EIQGLVIKTNIRTSAYMG
AT1G60095	+	545	YDVVDGSESE	VIRMLRFKTNLRTSQLFG
AT1G60110	+	542	YDVVDGSESE	VIRMLRFKTNMRTSQLFG
AT1G60130	+	534	YDVVDGSESE	VILMLRFKTNMRTSQVFG
AT1G61230	+	449	YNKGIEGDVE	SITMLKFKTNKRTSISFG
AT1G73040	+	101	YCPMVNSGTP	VIRSMTFKSNKQVYGPYG
AT2G25980	+	393	YDKVFGSESS	VIVMLKFKTNKRTSPPYG
AT2G33070	+	92	EKVFGVTTKE	IISTLTFKTYKGKTSPPF
AT2G39310	+	400	YDKIFGVEEP	IIVCLQFKTNKRESMPFG
AT2G39330	+	401	YDKIFGVETP	MIICLQFKTNKRESTPFG
AT2G43730	+	93	TGLSGIFWER	KVTSLTFHTNQGKHGPFC
AT2G43740	+	105	TGLSAIYLCK	GITNLNIHTNQGKHGPIC
AT3G16410	+	89	SVEGRYNPEG	LILGLTFKSNKKTSDLIG
AT3G16420	+	242	YDKIFGSDGS	VITMLRFKTNKQTSPPFG
AT3G16430	+	240	YDKIFGSDGS	VITMLRFKTNKQTSPPFG
AT3G16440	+	267	YDKIFGFETE	VINMLRFKTNKKTSPPFG
AT3G16450	+	244	YDKIFGSDGL	IITMLRFKTNKQTSAPFG
AT3G16460	+	73	AYGKSLSTQE	VITALTFTTNKTSYGPYG
AT3G16470	+	241	YDKIFSVDAP	AIVSLKFKTNKRTSIPYG
AT3G21380	+	77	GYYKTTGAED	AIAALAFKTNKTEYGPYG
AT3G59620	+	101	ITIVTAFGGY	CVRKIEFITNKRTFDFGG
AT5G28520	+	395	WDKTSGNERG	VITRLRFTTNKQTFRPVG
AT5G35940	+	388	HDKVMGAETG	VITMLRFKTNKRTSPPFG
AT5G35950	+	90	IEGYYDISTG	VIQSIQFKTNQQTSDMMG
AT5G38540	+	383	LAAPKSVNIT	WITSLTFKTSKKRSSPTF
AT5G38550	+	384	LATPTNFDIT	WILSLTFKTSKGRTSPTF
AT5G46000	+	334	ASAMSSFFTG	YMTMLKFNTNRTTYQVLS
AT5G49850	+	539	DVIPGSEDVE	VILMLKFTTNKRTSPCYG
AT5G49860	+	164	DVVPGSEEDE	VMIMLKFTTNMRTSPCYG
AT5G49870	+	544	DVVPGSEEYE	VIIMLKFTTNKRTSPCYG
ATR0665G023	+	100	YGPMSSGCPT	IIRSLTFQTNLKKYGPFG
ATR0665G195	+	35	MSLSGHFEPK	LMRSPSFSTNRRTSGPYG
ATR0665G241	+	95	SDIGICLPYP	VVNSLCFETNKRYGRAKG
ATR0789G026	+	110	YCPVVHGGTP	VIRSLKFTTNMRTYGPYG
ATR0789G103	+	112	YCPVVHGGTP	VIRSLKFITSKRTYGPYG
ATR0789G149	+	42	YSPMVHSGTP	VIRSLKFATNRKTYGPYG
Brara.A01277	+	313	AGDEFKSIYY	NMKRLDFNTNIRTYSVME
Brara.A03060	+	89	SVEGWYDSSG	IIQGLKFNSNKKSSDVIG
Brara.A03061	+	183	YDKIFGSDSE	VFTMLRFKTNKQTSAPFG
Brara.A03062	+	242	VDKIFGSGSA	VITMLKFETNKRTSNPFG
Brara.A03063	+	425	YDKVFGIEAE	VVTMVKFKTNKRTSPPFG
Brara.B02054	+	117	YCPVVHSGTP	VIRSMTFKSNKQVYGPYG
Brara.C02011	+	398	YDKIYGVDEP	AIISLQFKTNKRESIPFG
Brara.C02220	+	92	KGIWGEIHNG	YISSLAFHKNERAHYAVH
Brara.C02221	+	102	GLSGSLGYHG	GITNLIFHTNRGKHGPFA
Brara.C02222	+	87	TALSGVHCDD	HITSLTFHTNKGEHGPFC
Brara.C03610	+	241	YDKIFGSDAT	VINMLRFKTNKQTSTPFG
Brara.C03611	+	218	VDKIYGSDSA	VITMLRFTTNKRTSNPFG
Brara.D02380	+	391	YRPIPGAPFG	KIVSIKFKTNKRETPLYG
Brara.D02381	+	404	YDTIFGVEEP	MIISLQFKTNKRESVQFG
Brara.D02663	+	193	TALSGVHYQH	RITSLTFHTNKRKHGPFC
Brara.E00375	+	103	GLSGEVGLCE	GIRNLTFHTNLGKHGPIG
Brara.E00376	+	103	SGVHRFGMHD	GIKSLTFHTNCGEHGPIG
Brara.E00635	+	94	YNKVGLYATE	VITSLVFKTSKDRTSPTF
Brara.E00636	+	439	YDKIFGVEEP	VIISLQFKTNKRESSQFG
Brara.E01595	+	72	GYYRTTFSGD	VITALLFRTNKKTYGPYG
Brara.E01597	+	246	SVKGWSDSTN	KIVGIKFITNTNTSECYG
Brara.E01633	+	686	HDNVVGAESG	VITMLRFKTNKRTSPPFG
Brara.E02507	+	389	HDKIYGVDAP	AIICLKFKTNKRTSDPYG
Brara.E02508	+	72	AYGKTLSTQD	VITSLTFTTNKGTYGPYG
Brara.F00212	+	105	VSVKCYYDEG	AIQGLVVKTNTRTSALMG
Brara.F00213	+	88	VSVKCYYDEG	AIQGLVIKTNIMTSALMG
Brara.F00214	+	236	VEGYYDVTSG	VIQGLQFKTNFNTSQLMG
Brara.F00215	+	418	VKVYYGRHTG	VITSVTFKTFKGITSPSF
Brara.F00216	+	78	DHVDDYFKTV	LIKSLIFKTNKGRTSPVF
Brara.F00218	+	93	YDSVRYYEVP	LIKSLIFKTNTGRTSPIL
Brara.F00219	+	72	GYYKTTFSGD	HITALTFKTNKKTYGPYG
Brara.F01014	+	76	GYYKTTGNED	AIAALAFRTNKTEYGPFG
Brara.F01397	+	329	YGPLIYMGPN	VIKSLTFHTNKGKHGPFG
Brara.G02796	+	401	YNKIFRVEEP	VIISLRFKTNKRQSAQFG
Brara.H00183	+	107	GGGGKRAPNR	VEPALVIKTNIRTSALMG
Brara.H00185	+	93	YELVLCYGTV	LIRSLIFKTSYKRTSPIF
Brara.H00186	+	93	YEHVLSYGTV	LIKSLRFKTSYGRTSPIL
Brara.H00187	+	179	YDKLYGSKAE	IITSLTFKTLKGITSQPF
Brara.H00188	+	91	YEHVPRYGTV	LIRSLIFKTSGGRTSPIL
Brara.H00189	+	91	FSRVFRYGTE	LIQSLIFRTSRGRTSPIL
Brara.H00267	+	650	AYTKTLSTQD	IVTSLTFTTNKKTYGPYG
Brara.H02360	+	96	YSAFDVWGNL	CVRSLTFESNRKLYGPFG
Brara.I01510	+	532	YDKVIGSEVE	VITMLRFTTNKRTSIPVG
Brara.J00396	+	100	ECYKYEGSNP	HIRSLKFTTNTSEYGPFG
Brara.J01073	+	90	FDLVPFYNAV	LIKSLVFYTSYRRTSPTL
Brara.K00202	+	449	EAVEGTYNDN	YITSLTFRLHKRKIAPRY
Brara.K00887	+	315	EAIEGTYTES	QITSITFRTHKERLWPRQ
Carubv10000511m.g	+	394	YGHSDEYKAV	LIKSLFFKTSYGTTSSTF
Carubv10000839m.g	+	423	YGLVNLYNDV	LIKSLVFKTSTGRTSPIF
Carubv10004615m.g	+	438	REVTKLIGYK	YITMLKFNTNMSTYQVLG
Carubv10006217m.g	+	396	HDKVMGAETG	VITMVRFKTNKRTSQPFG
Carubv10006751m.g	+	221	VHGHYGTGYI	GITMLKFKTNKATYQVLK
Carubv10007339m.g	+	254	DIVHGSDDLN	VILMLRFKTNKRTSPAFG
Carubv10008642m.g	+	535	YDKIFGVEAE	VVTSLTFKTNKRTSQPFG
Carubv10010372m.g	+	112	EYYKYEASNP	HIRSLKFTTNTSDYGPFG
Carubv10011201m.g	+	248	SVDGYYDKSG	VIKALQFKTNMKTSEPID
Carubv10011310m.g	+	278	VEGTYDTKSG	VITMLRFKTNKQTSPAFG
Carubv10011341m.g	+	239	VEGYYDEESE	VIQALQFKTNIKTSELMG
Carubv10011659m.g	+	90	YDDIFSYGAA	LIKSLLFKTSYGRTSPIL
Carubv10011669m.g	+	23	SVDGYYDKSG	VMQALEIKTNKKTSEVIG
Carubv10011898m.g	+	210	SIDGYYDESG	VFQALQFKTNMKTSEPIE
Carubv10012079m.g	+	238	GYYDGDDKSG	VIQALQFRTNIKTSELMG
Carubv10012347m.g	+	1090	YGPLIYMGPN	VIKSLTFRTNKGKHGPFG
Carubv10012536m.g	+	220	VEGYYDYASG	VIQGLQFKTNMQTFDMMG
Carubv10012594m.g	+	110	SVDGYYDKSG	VMQALEFKTNIKTSEVIG
Carubv10012623m.g	+	111	VEGYYNERNG	VMQALQFKTNLKTSEFIG
Carubv10013701m.g	+	390	YDKIYGVEAP	VIISLKFKTNKRTSFPYG
Carubv10013738m.g	+	71	AYGKTLSTQE	VITALTFTTNKRTLGPYG
Carubv10014283m.g	+	241	CDKIFGSTSA	VITMLRFKTNKQTSNPYG
Carubv10015291m.g	+	91	VSVEGYHDYE	VIQGLQFKTNLKVSEMMG
Carubv10015404m.g	+	255	YDKIFGSKAE	VINMLRFKTNKRTSTPFG
Carubv10016011m.g	+	360	YDKIFGSDDV	VITMLKFKTNKQTSSPFG
Carubv10021092m.g	+	95	DDVVDGNKSK	FIRMLRFKTNIRTSQLFG
Carubv10021427m.g	+	235	VEGYYDFASG	VIQSLRFKTNFRTTEMLG
Carubv10021741m.g	+	383	DEVLDGSQPK	IIRMIRFKTNMKTSQPFG
Carubv10021789m.g	+	101	YCPLVSSGTP	VIRSMTFKSNKQVYGPYG
Carubv10024702m.g	+	400	YDKIYGVEAP	IIVCLQFKTNKRESMPFG
Carubv10025572m.g	+	92	TGLSGICFQG	RVTSLTFYTNQRKHGPFC
Cucsa.231870	+	100	YGSFVSFDKV	FVRSLTFMSNKKKYGPYG
Cucsa.231880	+	102	GYIGKDERQQ	AVKSLTFHTSRGKFGPFG
Cucsa.342450	+	507	GYMGYYGQHY	VIRSLSLESNKQIYGPFG
Cucsa.342460	+	110	IYDQFGNPTH	VIRSLTFETNKQSLGPYG
Cucsa.342490	+	96	DLQKWGMDAT	VIRSLTLKTNQNTYGPFG
Cucsa.342500	+	103	YIGKWGIAAN	VIRSLTFQTNRKTYGPFG
Cucsa.342510	+	770	SLRNWGFSGS	IVRSLTLETNKRSYGPFG
GingkoI00013582_Ginkgo	+	10	MTHGHPPVI	RSLTFQSNMRKYGPY
GingkoI00028192_Ginkgo	+	103	ISGYTDGCRV	KALKFKTNKKESPWY
GingkoI00029504_Ginkgo	+	125	SFYPSGPIAI	RSLTFYTNLRKYGPY
Glyma.02G227500	+	330	YGPLMYMGPS	VIRSLTFHTTKRKYGPYG
Glyma.11G173800	+	323	YGSLMYMGPA	VIRSLTFHTTKRPYGPFG
Glyma.13G352300	+	98	YCPVVRGGTP	VIRSLTFKSNHRTFGPYG
Glyma.15G022500	+	635	YCPVVRGGTP	VILSLTFKSNRKTFGPYG
Glyma.18G061800	+	323	YGSLMYMGPA	VIRSLTFHTTKRSYGPFG
GSMUA_Achr10G08800_001|GSMUA_Achr10T08800_001	+	88	HALSNYQRHA	IVMLLTLDTNKGASISVG
GSMUA_Achr10G09130_001|GSMUA_Achr10T09130_001	+	124	LRGQTRRFQG	FLTSLMFFSNKRSFGPFG
GSMUA_Achr1G05130_001|GSMUA_Achr1T05130_001	+	102	YCPVVYGGSP	VIRSLAFKSNKRTFGPFG
GSMUA_Achr4G29370_001|GSMUA_Achr4T29370_001	+	47	GHYGRFDGVS	ILRSLTFVSNKRTYGPFG
GSMUA_Achr5G09620_001|GSMUA_Achr5T09620_001	+	718	YCPMAYGGSP	VIRSLTFKSNQRTFGPFG
GSMUA_Achr7G06430_001|GSMUA_Achr7T06430_001	+	57	YGPVEQRGAV	VIRSLKFGTNRTNYGPFG
GSMUA_Achr8G15120_001|GSMUA_Achr8T15120_001	+	85	GSVDTILGIT	LVRNLTMRTNKKSYGPFG
GSMUA_Achr8G15130_001|GSMUA_Achr8T15130_001	+	139	GSVDTLGRIT	LVRNLTLRTNKKSYGPFG
GSMUA_Achr8G20690_001|GSMUA_Achr8T20690_001	+	138	GSVDTMWGIT	LVRNLTLRTNKKSYGPFG
GSMUA_Achr9G10720_001|GSMUA_Achr9T10720_001	+	120	GHVVDYFGLT	IIGKLTLTTNRRTFGPFG
GSMUA_Achr9G10790_001|GSMUA_Achr9T10790_001	+	152	GEVANYHGAV	VLGKLGFSTNNKAYGPFG
GSMUA_Achr9G10800_001|GSMUA_Achr9T10800_001	+	74	REVSTYHGVV	IVGKLVFIITKKAYGPLG
GSMUA_Achr9G10830_001|GSMUA_Achr9T10830_001	+	191	GEFANYHGVV	VVGKLGFSTNKKSYGPFG
GSMUA_Achr9G10840_001|GSMUA_Achr9T10840_001	+	89	GEFANYHGVV	VVGKLGFSTNKKSYGPFG
GSMUA_AchrUn_randomG17670_001	+	220	GSVDTLGTIT	LVRNLTLRTNKKSYGPFG
GSMUA_AchrUn_randomG17680_001	+	232	GSVDTLGRIT	LVRNLTLRTNKKSYGPFG
GSMUA_AchrUn_randomG24240_001	+	68	GSVDTMWGLT	LVRNLTLRTNKDSYGPFG
GSVIVG01009788001	+	129	YGSLLERGPV	FVRSLTLESNKRTYGPFG
GSVIVG01016899001	+	115	YCPVVYGGSP	VIRSLTFKSNRRTFGPFG
GSVIVG01016900001	+	136	YHPFGFIGTP	VIRSLTLKSNRRTFGPFG
LOC_Os01g51050	+	139	CGPVAHGGST	VVRSLTFRTSTGAVHGPF
LOC_Os02g19890	+	752	TVGPFNVLSE	AITSLTLVTNVRSYGPFG
LOC_Os03g28160	+	116	TVGPFGDRDS	LVTSLKLVTDRRTIGPFG
LOC_Os04g03320	+	123	IGRFRDVDEP	VITSLTFRTNAGKTYGPY
LOC_Os04g03360	+	82	VGNFRDVDEP	VITSLTFYTNAGRKYGPY
LOC_Os04g22900	+	94	TGMWVSGMSN	VLRSLKITTLKRTYGPYG
LOC_Os04g30040	+	344	IGPFDRAPAG	VITSLTFITNKGSYGPFG
LOC_Os05g43240	+	369	YGTTMIMGPT	VVRSLTFHTNKRRYGPYG
LOC_Os10g04270	+	84	GEYGSYYGHN	SIANLTFVTNRGRHGPFG
LOC_Os11g32170	+	1059	TFGRFRAALD	IITSLTFVTNAQSYGPYG
LOC_Os11g32210	+	1020	TFGRFAGFQN	IITSLTFVTNTQSYGPFG
LOC_Os11g39420	+	408	GTIASSPYGV	IITSLTLVTNTRTYGPYG
LOC_Os11g39480	+	74	TVGPFNSMPN	VITSLKFFTNGGTYGPFG
LOC_Os11g39490	+	630	IGPYVDSRSD	VITSITFVTSKDTYGPYG
LOC_Os11g39530	+	381	TGPYVCAVAD	VVKSLTLVTNSGSYGPFG
LOC_Os12g05020	+	75	GTYGAYNSNV	VVMSLRVATNLRAYGPFG
LOC_Os12g09700	+	252	GTFGPYEGWK	VIRSIKFVTNKKTYGPFG
LOC_Os12g09720	+	240	GTYGLYEGWK	VIRSIKFVTNKKPYGPFG
LOC_Os12g12720	+	226	GTFGTYYGSN	VITFIKFVTNVKTYGPFG
LOC_Os12g14440	+	251	GTFGPYEGST	VITSINFITNKQTYGPFG
Lus10006866.g|Lus10006866	+	644	YHPVVHGGHP	VIRSLTFMTNKRRFGPFG
Lus10024290.g|Lus10024290	+	97	YGSLYDWGPV	MVRSLTFETNKRKYGPYG
Lus10024291.g|Lus10024291	+	358	YGSTISRGPA	IVRSITFHTNRRKYGPFG
Lus10037605.g|Lus10037605	+	267	YHPVVHGGHP	VIRSLTFKTNKRRFGPFG
MDO.mRNA.g.1628.9	+	129	YGKISEWGLV	TVRSLTFKSNRTTYGPFG
MDO.mRNA.g.1769.5	+	109	YGTMVYGGTP	IIRSLKFQSNRRTFGPFG
MDO.mRNA.g.207.13	+	100	YGKKSEWGPI	TVRSLTFKSNKRTYGPFG
MDO.mRNA.g.207.14	+	44	FAPTMVMGTS	VIKSLTFHTTKKQHGPYG
MDO.mRNA.g.5028.2	+	46	YCLLAYGGTA	IIRSLKFQSNRRTFGPFG
Medtr2g100595	+	113	YYPVVRGGTP	VIRSLTFKSNQRTFGPYG
Medtr3g464370	+	324	YGSLMYMGPS	IIRSLTFHTTKRIYGPFG
Medtr5g071200	+	104	YGSLNQWGHN	LVRSLSFESNKKTYGPFG
Picea00001504_Picea	+	75	DEWGNEWCVI	KSLTFYTDKGRTFSC
Picea00011512_Picea	+	115	FGQYGPHKVL	LSLTFHTNQRKLGPC
Picea00033677_Picea	+	213	KPPPESWTVI	KSLTFHTNKGKFGPF
Picea00040220_Picea	+	96	PLAPGSGSVI	RSLTFDSNLKKYGPY
Picea00041473_Picea	+	93	PIAHGSGSII	RSLTFDSNLKKYGPY
Picea00041719_Picea	+	252	TVLFMGPTVI	KSLTFHTNRRKYGPY
Picea00043452_Picea	+	86	SISGHYDMYL	SSLTFQSNLKKYGPY
Picea00044743_Picea	+	87	SLSGHYKSYI	TSLTLESNFKKYGPY
Picea00046499_Picea	+	94	ISGYFGTSFI	TSLTFHTNRRKLGPC
Picea00048220_Picea	+	36	KPWLESWTVI	KSLTFHTNKGKYGPF
Picea00049998_Picea	+	91	DEYGSVYPIV	KALTFETNQRQLEPV
Picea00053991_Picea	+	29	AFFPNGPVAI	RSLTFSTNRRKYGPF
Picea00054515_Picea	+	102	GQISPGSPVI	KSLTFETKLKKYPSI
Picea00063596_Picea	+	2	E	ISLSFYSSRGKYGPF
Picea00063805_Picea	+	91	SISGHYDNYL	RSLTFESNYKKYGPY
Potri.002G030100	+	126	YGSTILRGPT	VVKSLTFYTNKKKYGPFR
Potri.002G030400	+	98	YGSLDGWGPV	FVRSLTFRSNKKTYGPFG
Potri.005G232400	+	98	YGSLDGWGPV	FVRSLTFQSNKKTYGPFG
Potri.005G232500	+	299	YGSTILRGPA	VVKSLTFHTNKRKYGPFG
Potri.010G144900	+	100	KGISGDWSHG	NVNSLTFTTNRGTYGPFG
Potri.012G140001	+	104	YCPVVYGGSP	VIRSLAFSSNKRTFGPFG
Potri.017G010900	+	388	GTYGNFSTLL	TITSLSFTTNRATYGPFG
Potri.017G011900	+	388	GTYGNFSTLL	TITSLSFTTNRATYGPFG
Potri.017G012100	+	243	GTYGDYAGMV	VITSLAFQTNLTTYGPFG
Pp3c1_1940	+	413	YGPIPSRTSD	AVTSLTFVTNKQTYGPYG
Pp3c10_150	+	220	AVRDGKVGLI	CTVSLSIHTNLKAYGPFG
Pp3c14_400	+	511	STSVNLPSLT	VVQTLMFHTNNNTYGHFG
Pp3c18_9170	+	633	AVTVGNAEVV	SILSLAIRTNLTKYGPFG
Pp3c18_9180	+	635	PMWCGGKQVE	SLTSLTIHTNVKAHGPFG
Pp3c2_180	+	867	TQNSTRITIK	IVSSLTIHTNLQTYGPFG
Pp3c21_60	+	659	GIDSQVVNVD	SVVSLTIHTNIKNYGPFG
Pp3c22_19230	+	714	TVGDDKVGLI	CVSSLTIHTNIKTYGPFG
Pp3c22_19310	+	603	RVGDHMVGLI	SVVSLTIHTNFQIFGPFG
SMO114G0013	+	77	LFQVSGTFDQ	TINSLIFFTRRKSNDERK
SMO145G0111	+	128	FTRDGINQLT	FISSDKYTGHQKSYGPYG
SMO239G0108	+	429	AKVWGLSQFY	IYTRNSIHGNTTTYGPFG
Sobic.001G344700|Sobic.001G344700.1	+	95	IGPFGELITH	AVAWLKFVTNRGTYGPFG
Sobic.001G344800|Sobic.001G344800.1	+	205	SVGPIGDLTH	TITSLKFVTNRGTYGPFG
Sobic.001G344900|Sobic.001G344900.1	+	96	GPFTFKNVEC	CITSIKVMSNLRSYGPFG
Sobic.002G093800|Sobic.002G093800.1	+	247	GTVGNFYDNT	VITSIKFVTNLQTYGPWG
Sobic.002G100832|Sobic.002G100832.1	+	271	QITGAARHGG	WLSQFKIVTSHKTYGPFG
Sobic.003G272800|Sobic.003G272800.1	+	108	YGAAHRGAPL	VVRSVTFTTSRGTVHGPF
Sobic.003G313900|Sobic.003G313900.1	+	328	FGSTMIMGPT	VIKSLTFHTTKKSHGPFG
Sobic.005G183600|Sobic.005G183600.1	+	226	TFGMYAKVVN	VINSIKLVTNVKTYGPFG
Sobic.008G168800|Sobic.008G168800.1	+	250	IGRTDRSPML	HISKLQIVTNYNTYGPFG
Sobic.009G021600|Sobic.009G021600.1	+	251	GTYGTFEGIT	VLTSFKLVTNVRTWGPWA
Sobic.009G039400|Sobic.009G039400.1	+	65	SGTYGAFDGH	EASSLTFVTNAGKHGPFG
Sobic.009G190700|Sobic.009G190700.1	+	334	YDSAIIMGPT	VVRSLTFHTNKRTYGPYG
Sobic.009G215100|Sobic.009G215100.1	+	104	YAPIAHGGSP	VIRSLAFRTNLRAYGPFG
Solyc01g006240.2	+	90	GRHGVLGLDR	ILKTITFVTNKNSYGPFP
Solyc03g121300.2	+	101	YCPVVYGGSP	VIRSLTFSSNKRKFGPFG
Solyc04g080410.1	+	255	SLVKENGGQD	TLRQIAFYTNKGKYGPYG
Solyc04g080420.2	+	286	SPLNDNGGQD	TIRQITFYTNKGKYGPYG
Solyc09g083020.1	+	86	SISGSYVNGE	GLESIEFTTNKGSYGPFG
Solyc09g083030.1	+	90	SYIGDGYLST	GLDAIKFNTNKGCYGPFG
Solyc09g083040.1	+	91	SFERINKKLT	DLRSIKFCTNKGSYGPFG
Solyc10g078600.1	+	99	YGSLYERGSV	FVRSLTFESNKRTYGPYG
Sphfalx0000s0338|Sphfalx0000s0338.1	+	650	HGYHSGGMVT	CVTSITFKTNIKTYGPYG
Sphfalx0007s0188|Sphfalx0007s0188.1	+	684	ALTVGNIFPK	TITSISFKSNIKTYGPYG
Sphfalx0009s0003|Sphfalx0009s0003.1	+	93	FAEGPRNHFT	VIASLTFKTNIRTYGPFG
Sphfalx0022s0035|Sphfalx0022s0035.1	+	677	PAVVCGGPVT	SISSITFKSNIKTYGPYG
Sphfalx0026s0038|Sphfalx0026s0038.1	+	637	GVVVGNNPVT	GITSLTFKSNIQSYGPYG
Sphfalx0042s0151|Sphfalx0042s0151.1	+	587	TTVGRENHFT	VISSLTFKSNKETYGPYG
Sphfalx0042s0152|Sphfalx0042s0152.1	+	51	TTVGSNNYFT	VISSLTFKSNKETYGPYG
Sphfalx0085s0093|Sphfalx0085s0093.1	+	635	PLRVGDQLVT	GISSITFKSNIRSYGPYG
Sphfalx0102s0006|Sphfalx0102s0006.1	+	635	WKYSTGYPII	GITSITFKSNFRAFGPYG
Sphfalx0105s0002|Sphfalx0105s0002.1	+	627	IGVRGITSVI	GITSITFKSNFRAYGPYG
Sphfalx0109s0040|Sphfalx0109s0040.1	+	700	TTAGPENYIT	VIASLTFKTNIRTYGPFG
Sphfalx0318s0001|Sphfalx0318s0001.1	+	636	WKYSTGQPII	GVTSITFKSNFRTFGPYG
Sphfalx0375s0001|Sphfalx0375s0001.1	+	626	SMGVRGQRVI	GITSITFKSNFRAYGPYG
Sphfalx0481s0002|Sphfalx0481s0002.1	+	626	GNSLNLPDDI	LVSTLTIHTNKKTHGPIG
TCA.TCM_028982	+	215	YCPVVHGGGP	VIRSLTFKSNQRTFGPYG
TCA.TCM_034121	+	357	FGPLMYMGPN	VIKSLTFHTNKGKHGPYG

## Sheet: Jacalin motif 3
Name	Strand	Start	P-value	Sites
AH008243	+	139	1.14e-11	WPLAGVFGAADNYLESIGVYL
AH008245	+	121	1.69e-11	WPLVGVFGAADGYLESIGVFL
AH008246	+	137	3.13e-12	WPLVGVFGAADDYLESIGVFL
AH009722	+	566	1.94e-21	GKVVGFHGRSGSYLDAIGVHM
AH009866	+	188	8.83e-11	GPIVGVFGRSTNRLESIGVLS
AH009962	+	153	1.45e-11	HPLVGVFGRANTFLESLGVAL
AH009963	+	153	1.45e-11	HPLVGVFGRANTFLESLGVAL
AH017375	+	133	6.84e-9	DNLVKLFGRATYYLLSIGIEV
AH018695	+	293	1.21e-14	GRIVGFFGNADDYLYSLGVYA
AH019385	+	130	1.87e-7	GKIVGFHGRSTATFLNAIGVH
AH019386	+	130	1.34e-14	EMLVGFHGWSSKFLNAIGVYV
AT1G19715	+	555	3.18e-17	GKVLGFHGRSSFHLDAIGVHM
AT1G33790	+	272	7.27e-15	SALIGFHGRAAAAVDAIGAYF
AT1G52000	+	705	1.07e-15	GKLAGFHGKASDVLYAIGAYF
AT1G52030	+	129	2.18e-17	GKLLGFHGRSGEALDAIGPHF
AT1G52040	+	431	7.71e-16	YKVVGFHGKAGDLVHQIGVHI
AT1G52050	+	287	7.03e-14	NVISGFHGRDGGSFDAIGVYF
AT1G52060	+	291	3.16e-15	NAIVGFYGRNGGAFDAIGVYF
AT1G52070	+	290	3.50e-15	NAIVGFYGRDGGAFDAIGVYF
AT1G52100	+	268	2.96e-14	DAIVGFHGRVGSCIDGIGVYY
AT1G52110	+	291	4.38e-16	MKIVGFHGYAGKNLRSLGAYF
AT1G52120	+	274	1.01e-13	HEIIGFHGSAQDNLNALGAYI
AT1G52130	+	273	1.34e-15	NKIIGFHGHAGKNLYSLGAYF
AT1G57570	+	589	3.11e-16	YKIVGFHGKASNMINQLGVHV
AT1G58160	+	104	5.80e-14	KKIVGFHGSFDKNLTSLGAYF
AT1G60095	+	576	1.48e-15	HKIVGFHGKIGKMLHQIGVNV
AT1G60110	+	573	1.22e-16	HKIVGFHGKIGEMLHQIGVHV
AT1G60130	+	126	4.38e-16	KKIIGFHGCSGSYLESLGAYF
AT1G61230	+	480	5.50e-16	FKIVGFHGKASNMIHQLGVHV
AT1G73040	+	132	2.81e-17	GRIVGMNGRSGWYLDSIGFHL
AT2G25980	+	272	2.43e-14	RALVGLHGRCCWAIDALGAHF
AT2G33070	+	122	8.84e-18	GKIVGFHGRSTDVLHSLGAYI
AT2G39310	+	131	1.41e-20	KKIVGFHGRAGDAVDALGVYF
AT2G39330	+	131	2.83e-21	KKIVGFHGRSGNALDALGVYF
AT3G16390	+	121	3.95e-18	GKIVGFHGRSTDVLHSLGAYV
AT3G16400	+	121	3.95e-18	GKIVGFHGRSTDVLHSLGAYV
AT3G16410	+	270	1.30e-18	GKIVGFHGRSTDVLDSLGAYI
AT3G16420	+	273	1.08e-16	HKIVGFHGRADVLLHKIGVHV
AT3G16430	+	271	6.68e-17	HKIVGFHGRADALLHKIGVHV
AT3G16440	+	147	5.93e-18	GKLVGFHGRAGEILYALGAYF
AT3G16450	+	124	2.62e-18	GKLVGFHGRAGEALYALGAYF
AT3G16460	+	526	1.37e-16	YKITGFHGRAGEYVNAIGAYL
AT3G16470	+	121	8.62e-16	GKIVGFHGTSSDLIHSLGAYI
AT3G21380	+	109	3.90e-11	NQIAGFQGISSNVLNSIDVHF
AT5G28520	+	274	1.34e-14	GALIGFHGRVGAGIDALGAYF
AT5G35940	+	267	4.38e-16	NAIVGFHGRVGSCVDSIGAYY
AT5G35950	+	267	2.00e-14	NAIVGFHGRVGSCVDSIGEYY
AT5G38540	+	269	2.83e-15	NKIIGFHGYADKSLNSLGAYF
AT5G38550	+	566	2.77e-16	HQIVGFHGKSSNMLHQLGVHV
AT5G46000	+	370	6.38e-14	HKIVGFYGKTEVSLNQIGVYV
AT5G49850	+	269	3.08e-13	MKIVGFHGYAEKNLTSLGGYF
AT5G49860	+	195	3.16e-15	HKIVGFHGKSSTMLHKLGIHV
AT5G49870	+	272	2.68e-14	MKIVGFHGYAEKNLSSLGAYL
ATR0665G023	+	371	5.65e-23	GRIVGFHGRSGWYLDAIGVHV
ATR0665G195	+	66	2.83e-15	GKVVGFHGRASDYLNAMGLNI
ATR0665G241	+	122	1.08e-14	GMVVGFHGSACGYLDAIGLHL
ATR0789G026	+	141	7.72e-14	GLIVGFKGRNGWYLDSIEFRL
ATR0789G103	+	143	3.58e-14	GLIVGFKGRNGWYLDAIEFRL
ATR0789G149	+	73	4.09e-17	GHIVGFKGRSGWYLDAIGFRL
Brara.A01276	+	164	1.40e-9	TKLVGLLGSSGRFLDEIEANF
Brara.A03060	+	271	3.58e-14	YKITGFHGRAGATISAIGVYL
Brara.A03061	+	81	4.02e-12	GKLLGFHGRAGEVLHALAVGG
Brara.A03062	+	120	2.18e-17	KKIVGFHGFAGDYVHSLGAYF
Brara.A03063	+	138	1.01e-17	AKLIGFHGRSGSALDAIGAHF
Brara.A03064	+	118	6.78e-18	GKIIGFHGRSSDVLHSLGAYV
Brara.B02054	+	148	2.81e-17	GRIVGMNGRSGWYLDSIGFHL
Brara.C02011	+	132	2.61e-22	KKIVGFHGRAGDALDAIGVYF
Brara.C03610	+	120	1.22e-16	KKIIGFHGSAGDYVNSLGAYF
Brara.C03611	+	108	2.18e-17	KKIVGFHGFAGDYVHSLGAYF
Brara.D02380	+	131	8.51e-19	KKIVGFHGRSNNAIDALGVYF
Brara.D02381	+	283	1.20e-15	LRLVGFHGREGDAIDALGAYF
Brara.E00635	+	131	1.32e-21	KKIVGFHGRSGDALDALGVYF
Brara.E00636	+	167	1.32e-21	KKIVGFHGRSGDALDALGVYF
Brara.E01595	+	744	1.73e-18	GKLIGFHGRAGHAIDAIGAYF
Brara.E01597	+	122	3.18e-17	EKLIGFHGRSSNAIDAIGAYF
Brara.E01633	+	565	2.77e-16	NVIVGFHGRVGSCIDSIGVYY
Brara.E02507	+	270	2.20e-16	GKIVGFHGSASDVIHSLGVYI
Brara.E02508	+	350	3.92e-16	KKIIGFHGFASDHLNSIGAYF
Brara.E02509	+	117	3.95e-18	GKIVGFHGRSTDVLHSLGAYV
Brara.E02511	+	117	3.95e-18	GKIVGFHGRSTDVLHSLGAYV
Brara.E02512	+	117	2.29e-18	GKIVGFHGRSTNVLHALGAYV
Brara.F00212	+	136	1.65e-15	KKIIGFHGSSDKNLNSLGAYF
Brara.F00213	+	119	1.21e-14	KKIIGFHGSSDKNLRSLGAYF
Brara.F00214	+	267	1.14e-12	MKIIGFHGYVEKSLKSLGAYF
Brara.F00215	+	148	2.83e-15	GKLLGFHGRAGPLLNAIGPHF
Brara.F00216	+	117	4.53e-18	EKLIGFFGRSGQALDAIGAYF
Brara.F00217	+	98	3.60e-17	EKLLGFFGRAGQALDAIGAYL
Brara.F00218	+	132	1.96e-16	EKLIGFFGRAGQALDAIGANF
Brara.F00219	+	672	6.78e-18	GKLIGFHGRGGNAIDAIGAYF
Brara.F01014	+	108	4.22e-11	NQVAGFQGTSSNVLNSIDVHF
Brara.F01397	+	360	4.92e-16	GKVVGFLGREGLFLDAIGVHV
Brara.G02796	+	129	1.60e-21	NKIVGFHGRSGNALDALGVYF
Brara.H00183	+	138	1.65e-15	KKIIGFHGSSDKNLNSLGAYF
Brara.H00185	+	429	2.20e-16	GNLVGFHGRGGYAIDAIGVHF
Brara.H00186	+	132	6.78e-18	GKLLGFHGRSGQALDAIGPHF
Brara.H00187	+	60	1.48e-17	GKLVGFHGRGGYAIDAIGAHF
Brara.H00188	+	423	1.48e-17	GKLVGFHGRGGYAIDAIGAHF
Brara.H00189	+	129	2.62e-18	GKLLGFHGRSGQALDAIGPYF
Brara.H00267	+	257	6.16e-16	KKIIGFHGFASNHLNSIGAYF
Brara.H02360	+	352	4.09e-17	GKVVGFHGREGIFLDSIGVHV
Brara.I01510	+	563	6.90e-16	FKIVGFHGKSSNMINQLGVHV
Brara.J01073	+	123	5.23e-17	GRLLGFHGRSGQALDSIGPYF
Carubv10000511m.g	+	429	5.50e-16	GNLVGFHGRFGQTIDAIGAYF
Carubv10000839m.g	+	459	4.08e-19	GKLLGFHGRSGQAIDAIGVYF
Carubv10004615m.g	+	162	4.74e-12	TKLVGLHGRFGEFLCGIGAHF
Carubv10006217m.g	+	275	4.38e-16	NAIVGFHGRVGSCVDSIGAYY
Carubv10007339m.g	+	143	2.13e-11	KKIIGFHGSDRVQIFSLGAYF
Carubv10008642m.g	+	129	8.84e-18	GKLLGFHGRSGEALDAIGPYF
Carubv10011201m.g	+	133	1.34e-11	NKIIGFHGTAKKKLTTLGAYV
Carubv10011310m.g	+	309	1.15e-17	HKIVGFHGKSSNMLHQIGVHL
Carubv10011341m.g	+	270	1.85e-15	MKIVGFHGYAKKNLNSLGAYF
Carubv10011659m.g	+	129	9.62e-17	GKFLGFHGRSGEALDAIGPYF
Carubv10011669m.g	+	204	1.73e-16	NAIVGFHGRDGGAFDAIGVYF
Carubv10011898m.g	+	95	1.80e-14	KKIIGFHGCASAWLNSLGAYL
Carubv10012079m.g	+	269	2.05e-15	MKIVGFHGYAEVNLNSLGAYF
Carubv10012110m.g	+	261	1.37e-16	RQLVGFHGRSDTALDAIGAYF
Carubv10012347m.g	+	1321	5.93e-18	GKVLGFHGRSSCNLDAIGVHM
Carubv10012536m.g	+	105	5.56e-12	KKIIGFHGSSYLQLGSLGAYV
Carubv10012594m.g	+	290	3.90e-15	NAIVGFHGRDGGAFDAMGVYF
Carubv10012623m.g	+	288	8.92e-15	NVIIGFHGRDGGSFDAIGVYF
Carubv10013503m.g	+	153	1.98e-18	GKIVGFHGRSSDVLYALGAYV
Carubv10013505m.g	+	153	1.98e-18	GKIVGFHGRSSDVLYALGAYV
Carubv10013701m.g	+	271	6.68e-17	GKIVGFHGSSSDMIHSLGVYI
Carubv10013738m.g	+	258	4.38e-16	FKIAGFHGRAGDSVNAIGVYL
Carubv10014283m.g	+	120	1.37e-16	KKIIGFHGFAGDNLHSLGAYF
Carubv10015282m.g	+	149	1.98e-18	GKIVGFHGRSSDVLYALGAYV
Carubv10015291m.g	+	123	1.95e-13	KKIIGFHGSAMSNLNTLGAYV
Carubv10015404m.g	+	135	2.48e-17	GKLVGFHGRAGEIIYALGAYF
Carubv10016011m.g	+	238	4.08e-19	GKLVGFHGRAGEALHALGAYF
Carubv10021092m.g	+	126	1.35e-10	HKFIEFHGTIGNMLKKIGVHV
Carubv10021427m.g	+	563	3.11e-16	YKIVGFHGKASNMINQLGVHV
Carubv10021741m.g	+	414	2.77e-16	HKIVGFHGTVGKMLHQIGVHV
Carubv10021789m.g	+	132	2.81e-17	GRIVGMNGRSGWYLDSIGFHL
Carubv10024702m.g	+	131	1.08e-21	KKIVGFHGRAGDALDALGVYF
Carubv10024908m.g	+	260	8.62e-16	HKIVGFFGRTSDFLEDIGVYF
Cucsa.231870	+	131	3.24e-22	GKIVGFHGRSGLYLDAIGVYL
Cucsa.231880	+	133	2.37e-20	GKVVGFHGRSSLYLDAIGVHM
Cucsa.342460	+	142	6.37e-20	IKIVGFHGRSGWFLDAIGFHF
Cucsa.342490	+	127	5.23e-17	LKLVGFHGRSGVYLDAIGLYL
Cucsa.342500	+	134	2.60e-19	AKIVGFHGRSGWLLDAIGLYI
Cucsa.342510	+	800	3.13e-12	KKFCGLHGRAGSFLDSIGGYA
GingkoI00013582_Ginkgo	+	40	1.37e-23	KIVGFHGKSGWFLDSIGVHF
GingkoI00029711_Ginkgo	+	210	8.14e-20	KIVGFYGRAGSTVDQLGVYV
GingkoI00030005_Ginkgo	+	187	1.33e-20	KIVGFYGRAGSTIDQIGVYV
Glyma.02G227500	+	130	2.83e-21	AKIVGFHGRCGWYVDAIGVYL
Glyma.11G173800	+	550	1.12e-18	GKVVGLHGRSSMYLDAIGVHM
Glyma.13G352300	+	129	1.95e-13	GCVVGFKGRGDWYLDAIAFTL
Glyma.15G022500	+	666	2.68e-14	GCVVGFKGRSDWYLDAIAFTL
Glyma.18G061800	+	127	3.95e-18	GKIVGFHGRYGWHLDAIGVNL
GSMUA_Achr10G08750_001|GSMUA_Achr10T08750_001	+	69	3.23e-9	GQIVGFCGLVGQLTVAVGAIA
GSMUA_Achr10G08760_001|GSMUA_Achr10T08760_001	+	156	1.79e-8	GHIVGFCGLVGQPTVAVGAIA
GSMUA_Achr10G08800_001|GSMUA_Achr10T08800_001	+	120	1.80e-14	SRILGFFGRAGTAIDAIGIHC
GSMUA_Achr1G05130_001|GSMUA_Achr1T05130_001	+	133	1.35e-13	GMVVGFTGGCGWYLDAIGWCL
GSMUA_Achr4G29370_001|GSMUA_Achr4T29370_001	+	78	6.16e-16	SRIVGFTGRSGLYLDALGIYV
GSMUA_Achr5G09620_001|GSMUA_Achr5T09620_001	+	749	1.34e-15	GMIVGFSGRCGWYLDAIGWCI
GSMUA_Achr8G15130_001|GSMUA_Achr8T15130_001	+	170	2.60e-19	GKIIGFFGRAGTMIDAIGVYL
GSMUA_Achr8G20690_001|GSMUA_Achr8T20690_001	+	169	3.02e-19	GKIIGFFGRAGAMIDAIGVYL
GSMUA_Achr9G10720_001|GSMUA_Achr9T10720_001	+	151	3.95e-18	GKIAGFFGRAGSFIDAIGVYL
GSMUA_Achr9G10790_001|GSMUA_Achr9T10790_001	+	183	2.48e-17	GKISGFFGRGGKFLDAIGVYL
GSMUA_Achr9G10800_001|GSMUA_Achr9T10800_001	+	105	2.50e-9	GKISGLFGRGCMFLDATPLGV
GSMUA_Achr9G10830_001|GSMUA_Achr9T10830_001	+	222	1.01e-17	GKISGFFGRDGQFLDAIGVYL
GSMUA_Achr9G10840_001|GSMUA_Achr9T10840_001	+	120	2.48e-17	GKISGFFGRGGKFLDAIGVYL
GSMUA_AchrUn_randomG17670_001	+	251	2.60e-19	GKIIGFFGRAGTMIDAIGVYL
GSMUA_AchrUn_randomG17680_001	+	263	2.60e-19	GKIIGFFGRAGTMIDAIGVYL
GSMUA_AchrUn_randomG24240_001	+	99	7.74e-18	GKIIGFFGRAGEMIEAIGVYL
GSVIVG01009788001	+	160	4.91e-21	GKIIGFHGKSGWYLDAIGVHL
GSVIVG01016899001	+	146	4.08e-19	GRIVGFQGRSGWYLDAIGFHL
GSVIVG01016900001	+	167	2.30e-15	GQIVGFQGRSDLYLDAIGFRL
LOC_Os01g24710	+	123	2.47e-16	GHVVGFFGRSGTLIDAIGIYV
LOC_Os01g25160	+	138	2.30e-11	GSIVGFYALADGFVSAIGFYV
LOC_Os01g25280	+	122	6.56e-15	ATVVGFFGRSGALLDAVGVYI
LOC_Os02g19890	+	784	7.74e-18	SCIVGFFGRSGTYLDAVGVYF
LOC_Os03g28160	+	148	5.91e-15	GGVVGFFVRAGAYLEAIGVYV
LOC_Os04g03320	+	160	8.84e-18	GVVVGFWGRAGWLIDAIGVYI
LOC_Os04g03360	+	117	1.96e-16	CIVVGFWGRCGWLLDAIGVYV
LOC_Os04g12390	+	1123	6.68e-17	GSIVGFCGRSGNFTDAIGVYV
LOC_Os04g22900	+	127	1.36e-12	DRITGFFVRAGFITDAIGVYV
LOC_Os04g26320	+	162	2.48e-17	GSIVGFCGRSDDFVDAIGVYV
LOC_Os04g30040	+	696	1.48e-17	GCIVGFFARAGCYLDALGVYT
LOC_Os05g05170	+	130	5.23e-17	GRVVGFFARSGWLLDAVGVYV
LOC_Os05g43240	+	587	5.90e-21	GKVVGFHGRSGQHLDAIGVHM
LOC_Os06g07250	+	161	7.55e-17	GSVVGFFGRAGALVDSIGVYV
LOC_Os06g07300	+	187	8.53e-17	GSVVGFFGRSGALVDSIGVYV
LOC_Os06g12180	+	123	4.80e-13	AHVVGFFGRFGVLMDAIGIYT
LOC_Os11g32170	+	1091	6.37e-20	GCIVGFFGRAGWYVDAIGIYV
LOC_Os11g32210	+	1052	5.50e-19	GRIVGFFGRAGWCFDAIGIYV
LOC_Os11g39420	+	440	3.50e-16	GSIVGFFGRVGWYVDAFGIYV
LOC_Os11g39480	+	107	2.90e-12	SNIVGFFGRAEQCLETFGIYI
LOC_Os11g39490	+	814	5.33e-15	GKIVGFFGHARSYVEALGVYV
LOC_Os11g39530	+	412	2.18e-17	GSIVGFFGRAGGFLHSIGVYV
LOC_Os12g05020	+	103	2.18e-17	GRVVGFFGRSGELLDSIGVYT
LOC_Os12g09700	+	284	1.34e-14	STIVGFFGRSGKYLDTVGIYV
LOC_Os12g14440	+	283	4.92e-16	SSIVGFFGRSGKYINAVGVYV
Lus10006866.g|Lus10006866	+	675	6.56e-15	VSVVGFNGRGGWYLDSIGVHY
Lus10024290.g|Lus10024290	+	594	1.41e-19	GKVVGFHGRSGAYLDAIGLHM
Lus10024291.g|Lus10024291	+	585	7.48e-20	GKIVGFHGRSGCYLNALGVHI
Lus10037605.g|Lus10037605	+	298	6.56e-15	VSVVGFNGRGGWYLDSIGVHY
MDO.mRNA.g.1628.9	+	496	2.37e-20	GKVVGFHGRSSLYLDAIGVHM
MDO.mRNA.g.1769.5	+	140	2.44e-12	GKIVGLKGRNGWYIDAIESHP
MDO.mRNA.g.207.13	+	133	1.73e-18	IKIVGFHGMSGWYLDSIGAYV
MDO.mRNA.g.207.14	+	291	3.90e-20	GKLVGFHGRSSLYLDAIGVHM
Medtr2g100595	+	144	6.24e-13	GQVVGFKGRGDWYLDSIAFTL
Medtr3g464370	+	554	5.90e-21	GKVVGFHGRSSMYLDAIGVHM
Medtr5g071200	+	135	2.17e-23	AKIVGFHGRCGWYLDAIGVYM
Picea00011512_Picea	+	144	2.16e-21	KIVGIFGSSGDLVDSIGVYM
Picea00033677_Picea	+	242	5.34e-24	KIVGFIGSSGTLVDSIGVYM
Picea00040220_Picea	+	126	1.82e-27	KIVGFHGQSGWYLDCIGVYL
Picea00041473_Picea	+	547	1.85e-25	KIVGFHGKSGVFLDAIGVHM
Picea00041719_Picea	+	282	1.98e-22	KIVGFHGRKGWCLDAIGVHI
Picea00043452_Picea	+	116	3.64e-27	KIVGFHGRSGWYLDCIGVHI
Picea00044743_Picea	+	117	1.38e-27	KIVGFHGQSGWYLDCLGVYL
Picea00046499_Picea	+	123	1.12e-19	KIVGIFGSGAARVDSIGVYM
Picea00048220_Picea	+	65	4.32e-24	KIVGFLGSSGTLVDSIGVYM
Picea00053991_Picea	+	258	1.00e-23	KILGFHGRSGWYLDAIGVHL
Picea00054515_Picea	+	135	1.52e-23	KIVGFHGRSGWFLDSIGVYV
Picea00063596_Picea	+	32	2.03e-24	KIVGFHGKNGVFLDAIGVHM
Picea00063805_Picea	+	121	5.53e-26	KIVSFHGRSGWYLDCIGVYL
Potri.002G030100	+	36	1.69e-17	GKIVGFHGHSSWYLDSIRVYL
Potri.002G030400	+	129	2.83e-21	GKIVGFHGKSGWYLDAIGIYL
Potri.005G232400	+	129	3.90e-20	GKIVGFHGMSGWYLDAIGIYL
Potri.005G232500	+	130	7.04e-23	GKIVGFHGRSSWYLDSIGVYL
Potri.012G140001	+	135	2.83e-15	ASIVGFKGRGGWYLDAIGFRL
Potri.017G010900	+	419	1.22e-16	NTVVGFHGRAGHYLDAIGIFV
Potri.017G011900	+	419	1.22e-16	NTVVGFHGRAGHYLDAIGIFV
Potri.017G012100	+	128	1.69e-17	GVVVGFHGRCGYYLDALGVFV
Pp3c1_1940	+	118	3.35e-13	VVIVGFFGRSGSIIDQLGVLT
Pp3c10_150	+	250	8.83e-11	GEVIGFFGARGVLLDKICVRM
Pp3c18_9170	+	662	4.35e-14	GKVVGVFGRSDMIIDQIGFFT
Pp3c18_9180	+	664	1.21e-14	GRVVGFHGRSGLGLDSIGCFT
Pp3c2_180	+	897	1.01e-13	SRVIGFYGRAGNMLDSLGVVT
Pp3c21_60	+	688	1.91e-12	GRVIGFHGGGGAILDSLGVVI
Pp3c22_19230	+	744	2.26e-12	GEVIGFFGASGVLLDKLGVWI
Pp3c22_19310	+	633	2.26e-12	GEVIGFFGASGVLLDKLGVWI
SMO143G0195	+	352	6.44e-9	SEIVGLYGFTSDYMRGIGFAL
SMO239G0108	+	460	6.75e-10	GKIVGFWGYASTSTDVRGIGV
SMO265G0013	+	359	6.44e-9	SEIVGLYGFTSDYMRGIGFAL
Sobic.001G344700|Sobic.001G344700.1	+	127	3.11e-16	GSIVGMFARADQYLDAIGFYV
Sobic.001G344800|Sobic.001G344800.1	+	237	1.34e-15	GSVVGMFARADQYLDAIGFYV
Sobic.001G344900|Sobic.001G344900.1	+	128	5.80e-14	GSAVGMFARAGDFLDAIGFYI
Sobic.002G093600|Sobic.002G093600.1	+	289	1.14e-12	NGIMGFFARGGEFVEAIGVYV
Sobic.002G093700|Sobic.002G093700.1	+	282	7.43e-13	SAIVGFFVRGATYLQAIGVYV
Sobic.002G093800|Sobic.002G093800.1	+	279	7.55e-17	SGIVGFFARAGDCLDAIGVYV
Sobic.002G100832|Sobic.002G100832.1	+	304	7.21e-10	ELVVGFFANADTFVQSIGVCT
Sobic.003G272800|Sobic.003G272800.1	+	142	1.48e-15	GVVVGFTGRSGWHLDALGLYV
Sobic.003G313900|Sobic.003G313900.1	+	359	2.35e-21	GRIVGFHGRAGWYIDSIGVHV
Sobic.005G017566|Sobic.005G017566.1	+	330	1.64e-19	ACIVGFWGRSGWLLDAIGVYM
Sobic.005G183600|Sobic.005G183600.1	+	258	2.30e-15	SGVAGFFGRSGKFLDAIGVYV
Sobic.008G168800|Sobic.008G168800.1	+	283	6.75e-10	EIVVGFYAKTKDIINTIGVYT
Sobic.009G021600|Sobic.009G021600.1	+	283	3.11e-16	SSIVGFYGRAGRLIDAIGVYF
Sobic.009G039400|Sobic.009G039400.1	+	98	2.20e-16	GRVVGFFWRSGSLLDALGVYV
Sobic.009G190700|Sobic.009G190700.1	+	554	5.90e-21	GKVVGFHGRSGQHLDAIGVHM
Sobic.009G215100|Sobic.009G215100.1	+	135	1.65e-15	GVIVGFYGRSGWQLDAVGLYV
Solyc03g121300.2	+	132	4.53e-18	GQIVGFKGRSGWYVDAIGFYI
Solyc04g080410.1	+	286	6.36e-19	GKIVGFHGKSGLFLNAIGVHM
Solyc04g080420.2	+	317	2.48e-17	GKIVGFHGKSGLFLNAVGVHM
Solyc10g078600.1	+	130	3.97e-22	GKIVGFHGKCGWYLDAIGVYI
Sphfalx0000s0338|Sphfalx0000s0338.1	+	681	4.34e-15	GKIVGFWGGSGQALDRLGVFI
Sphfalx0007s0188|Sphfalx0007s0188.1	+	715	2.56e-15	GKIMGFWGKSGMCLDQVGVFV
Sphfalx0009s0003|Sphfalx0009s0003.1	+	122	6.90e-16	GKILGFFGRTGVCLDCIGVFI
Sphfalx0022s0035|Sphfalx0022s0035.1	+	708	4.92e-16	GKVVGFFGRSGMCLDQIGVLN
Sphfalx0026s0038|Sphfalx0026s0038.1	+	666	2.29e-18	GKIVGFWGRSGMVLDQIGVFI
Sphfalx0042s0151|Sphfalx0042s0151.1	+	616	1.20e-15	GKIVGIFGRAGTCLDRIGVFI
Sphfalx0042s0152|Sphfalx0042s0152.1	+	80	2.00e-14	GKIVGIFGREGTCLDRIGVFI
Sphfalx0085s0093|Sphfalx0085s0093.1	+	665	1.34e-14	GKIVGFWGKSAIAIDQIGVFI
Sphfalx0102s0006|Sphfalx0102s0006.1	+	664	1.48e-13	GKIVGFWGKGNRCINSIGVFT
Sphfalx0105s0002|Sphfalx0105s0002.1	+	656	6.24e-13	GEIVGFWGACFRCLDSIGVFT
Sphfalx0105s0065|Sphfalx0105s0065.1	+	690	3.50e-16	GKIVGFFGKTGAIVDQLGVFM
Sphfalx0105s0068|Sphfalx0105s0068.1	+	707	1.48e-17	GKIVGFFGKAGQIVDQLGVFM
Sphfalx0105s0070|Sphfalx0105s0070.1	+	411	2.00e-14	GKIVGFLGYTGEVVDQLGVFM
Sphfalx0109s0040|Sphfalx0109s0040.1	+	729	6.38e-14	GKILGFFGKTGFCLDCIGVCT
Sphfalx0144s0001|Sphfalx0144s0001.1	+	691	1.48e-17	GKIVGFFGKAGQIVDQLGVFM
Sphfalx0144s0003|Sphfalx0144s0003.1	+	699	1.30e-17	GKIVGFFGKAGDIVDQLGVFM
Sphfalx0144s0006|Sphfalx0144s0006.1	+	153	3.58e-14	GKIVGFLGYTGQVVNQLGVFM
Sphfalx0375s0001|Sphfalx0375s0001.1	+	655	1.08e-14	AKIVGFWGGCGDVLDSIGVFT
Sphfalx0376s0005|Sphfalx0376s0005.1	+	653	1.48e-17	GKIVGFFGKAGQIVDQLGVFM
Sphfalx0376s0007|Sphfalx0376s0007.1	+	452	9.62e-17	GKIVGFFGKTGQIVDQLGVFM
Sphfalx0382s0006|Sphfalx0382s0006.1	+	685	9.62e-17	GKIVGFFGKTGQLVDQLGVFM
Sphfalx0382s0007|Sphfalx0382s0007.1	+	638	8.53e-17	GKIVGFFGKTGDIVDQLGVFM
Sphfalx0450s0002|Sphfalx0450s0002.1	+	546	9.62e-17	GKIVGFFGKTGQIVDQLGVFM
Sphfalx0450s0003|Sphfalx0450s0003.1	+	502	9.62e-17	GKIVGFFGKTGDVVDQLGVFM
Sphfalx0481s0002|Sphfalx0481s0002.1	+	659	5.23e-13	GRIVGFYGRCAHGLDQIGCFI
Sphfalx0507s0005|Sphfalx0507s0005.1	+	456	8.53e-17	GKIVGFFGKTGDIVDQLGVFM
Sphfalx0550s0001|Sphfalx0550s0001.1	+	454	1.48e-17	GKIVGFFGKAGQIVDQLGVFM
Sphfalx0705s0001|Sphfalx0705s0001.1	+	412	2.77e-16	GKIVGFFGKTGEIVDQLGVFM
TCA.TCM_028982	+	246	4.92e-16	GRIAGFNGRSGWYLDSIGFRL
TCA.TCM_034121	+	585	4.08e-19	GKVVGFHGRNSSYLDAIGVHM

## Sheet: Nictaba motif 1
Name	Strand	Start	P-value	Sites
AHYPO_000643|AHYPO_000643-RA	+	128	1.45e-11	ITGIEDRRYWT
AHYPO_002108|AHYPO_002108-RA	+	88	4.66e-10	ITWGENPTYWY
AHYPO_009083|AHYPO_009083-RA	+	112	6.30e-8	IEWGDMLQYWD
AHYPO_012337|AHYPO_012337-RA	+	129	1.65e-12	ITGIDDRRYWT
AHYPO_013503|AHYPO_013503-RA	+	143	5.04e-13	ITGIDDRRYWN
AHYPO_017952|AHYPO_017952-RA	+	112	8.89e-9	IEWADTLQYWS
AHYPO_019220|AHYPO_019220-RA	+	138	1.11e-10	IIWSDTPRYWA
AT1G09155|AT1G09155.1	+	105	2.17e-10	ITWSDQRHYWS
AT1G10155|AT1G10155.1	+	36	2.67e-8	FIWGGDSRYWV
AT1G12710|AT1G12710.1	+	133	3.30e-12	ITGIDDRRYWS
AT1G31200|AT1G31200.1	+	33	2.42e-8	FVWGGDSRYWV
AT1G33920|AT1G33920.1	+	21	2.20e-8	IAWSDKDEYWS
AT1G56240|AT1G56240.1	+	106	3.18e-6	ITYSDHASYCS
AT1G56250|AT1G56250.1	+	106	9.94e-8	ITHSDHASYWS
AT1G63090|AT1G63090.1	+	131	3.30e-12	ITGIDDRRYWS
AT1G65390|AT1G65390.1	+	268	1.48e-8	IAWSEDSNHWT
AT1G80110|AT1G80110.1	+	103	2.72e-9	IVWGHEQRYWH
AT2G02230|AT2G02230.1	+	134	2.17e-10	IIWGDSPAYWK
AT2G02240|AT2G02240.1	+	163	2.82e-10	ITWGSSPEYWQ
AT2G02250|AT2G02250.1	+	150	1.27e-10	ITWVSTPQYWR
AT2G02300|AT2G02300.1	+	137	5.62e-6	ISRVVNPKYWK
AT2G02310|AT2G02310.1	+	147	1.27e-10	ITGGNNPEYWQ
AT2G02340|AT2G02340.1	+	140	1.48e-8	IAWGNSPQSWR
AT2G02360|AT2G02360.1	+	116	7.62e-12	IIWGDNPQYWQ
AT3G53000|AT3G53000.1	+	126	5.43e-12	ITGIEDRRYWN
AT3G61060|AT3G61060.1	+	131	3.30e-12	ITGIDDRRYWS
AT4G19840|AT4G19840.1	+	104	4.12e-10	ITWSDDVNYWT
AT5G24560|AT5G24560.1	+	105	5.22e-8	IVWVDSPEFWI
AT5G52120|AT5G52120.1	+	133	1.24e-11	ITGIDDRRYWE
ATR0661G290	+	121	4.66e-10	ITWGGDSRFWR
ATR0757G168	+	127	5.04e-13	ITGIDDRRYWN
ATR0763G032	+	22	2.43e-9	IVWGGNNRYWD
ATR0763G193	+	30	2.46e-10	IAWGGDERYWR
ATR0763G201	+	35	3.94e-8	IIWGADGRFWR
ATR0820G207	+	144	5.43e-12	ITGIEDRRYWN
Azfi.s0229.g059124_Azolla	+	154	2.49e-16	DIAWGNDARFW
Azfi.s0322.g064518_Azolla	+	131	3.01e-22	DITWINEDRFW
Azfi.s0322.g064522_Azolla	+	76	5.48e-23	AITWGNDERYW
Azfi.s0405.g068386_Azolla	+	150	3.55e-23	HITWGDDVRYW
Azfi.s2399.g111181_Azolla	+	131	3.01e-22	DITWINEDRFW
Brara.A01071|Brara.A01071.1	+	76	2.37e-12	ITWSDDPNYWT
Brara.B03095|Brara.B03095.1	+	134	1.11e-10	ITWSDSPAYWQ
Brara.B03096|Brara.B03096.1	+	120	2.72e-9	ITWGSSPEHWQ
Brara.B03098|Brara.B03098.1	+	112	3.20e-10	ITWGTSPQYWR
Brara.B03099|Brara.B03099.1	+	188	8.90e-12	ITWGNSPQYWQ
Brara.B03100|Brara.B03100.1	+	178	2.82e-10	ITWGSSPEYWQ
Brara.B03101|Brara.B03101.1	+	128	5.94e-7	IKWINDTHCWD
Brara.C01442|Brara.C01442.1	+	132	5.27e-10	ITGFDDRRYWE
Brara.C01840|Brara.C01840.1	+	126	1.45e-11	ITGIEDRRYWT
Brara.D00126|Brara.D00126.1	+	127	3.30e-12	ITGIDDRRYWS
Brara.F00578|Brara.F00578.1	+	111	2.17e-10	ITWSDQRHYWS
Brara.F00668|Brara.F00668.1	+	36	2.42e-8	FVWGGDSRYWV
Brara.F00840|Brara.F00840.1	+	127	3.30e-12	ITGIDDRRYWS
Brara.F02670|Brara.F02670.1	+	97	1.73e-9	IVWVDSPEYWS
Brara.F03422|Brara.F03422.1	+	129	5.55e-11	ITWGSSPQYWR
Brara.F03423|Brara.F03423.1	+	93	1.93e-9	IIWIDRPLYWK
Brara.F03424|Brara.F03424.1	+	121	4.12e-10	ITWSDCPAYWQ
Brara.F03426|Brara.F03426.1	+	121	2.43e-9	IAWIDRPLYWK
Brara.G03745|Brara.G03745.1	+	103	4.17e-11	ITWGHDQRYWQ
Brara.H00998|Brara.H00998.1	+	82	2.37e-12	ITWSDDPNYWT
Brara.H02842|Brara.H02842.1	+	104	2.17e-10	ITWSDQRHYWS
Brara.I01211|Brara.I01211.1	+	132	5.04e-13	ITGIDDRRYWN
Brara.I01411|Brara.I01411.1	+	132	3.60e-11	VTGIDDRRYWN
Brara.I01871|Brara.I01871.1	+	210	6.43e-7	ITHSDNPEKWM
Brara.I02730|Brara.I02730.1	+	33	2.42e-8	FVWGGDSRYWV
Brara.I03598|Brara.I03598.1	+	127	5.43e-12	ITGIEDRRYWN
Carubv10002546m.g|Carubv10002546m	+	105	1.48e-8	ITWVDSPEFWI
Carubv10005642m.g|Carubv10005642m	+	92	1.46e-10	ITWSDDLNYWT
Carubv10009895m.g|Carubv10009895m	+	136	3.30e-12	ITGIDDRRYWS
Carubv10009939m.g|Carubv10009939m	+	106	1.73e-9	ITWSDQQHYWS
Carubv10010397m.g|Carubv10010397m	+	37	2.67e-8	FIWGGDSRYWV
Carubv10011154m.g|Carubv10011154m	+	33	5.22e-8	FVWGGDLRYWV
Carubv10017527m.g|Carubv10017527m	+	143	2.17e-10	IIWGDSPAYWQ
Carubv10017732m.g|Carubv10017732m	+	126	5.43e-12	ITGIEDRRYWN
Carubv10017758m.g|Carubv10017758m	+	131	3.30e-12	ITGIDDRRYWS
Carubv10017801m.g|Carubv10017801m	+	121	6.36e-11	ITWGSSPQYWQ
Carubv10018760m.g|Carubv10018760m	+	140	8.90e-12	ITWGNSPQYWQ
Carubv10018877m.g|Carubv10018877m	+	143	6.72e-10	ITWGNTPQSWR
Carubv10019504m.g|Carubv10019504m	+	149	1.27e-10	ITWVSTPQYWR
Carubv10019527m.g|Carubv10019527m	+	143	2.96e-6	IRRVLDPRHWK
Carubv10020482m.g|Carubv10020482m	+	218	3.30e-12	ITGIDDRRYWS
Carubv10020754m.g|Carubv10020754m	+	105	1.18e-7	ITHSDHAAYWI
Carubv10020797m.g|Carubv10020797m	+	115	2.30e-11	IAWGDDQRYWH
Carubv10021506m.g|Carubv10021506m	+	47	9.94e-8	ITHSDHASYWS
Carubv10023738m.g|Carubv10023738m	+	126	5.43e-12	ITGIEDRRYWN
Carubv10026361m.g|Carubv10026361m	+	319	3.94e-8	IAWSDNSNHWI
Carubv10026583m.g|Carubv10026583m	+	237	9.94e-8	ITWSHNPIYWL
Carubv10027209m.g|Carubv10027209m	+	25	1.24e-11	ITGIDDRRYWE
Carubv10028098m.g|Carubv10028098m	+	219	6.48e-9	ITWSHDSNHWT
Carubv10028474m.g|Carubv10028474m	+	247	6.96e-7	ITHFDKPRIWT
Csa1M421890	+	123	1.93e-9	IIWSDMPAYWT
Csa1M421900	+	120	9.94e-8	IVWDDTSVYWT
Csa1M421930	+	130	1.08e-7	LLWGDTSRYWS
Csa1M542500	+	79	2.72e-9	IAWINECQYWR
Csa1M542510	+	79	1.11e-10	IIWIDDCQYWK
Csa1M568500	+	35	5.24e-9	IQWSNNPLYWS
Csa1M703070	+	117	1.64e-8	ITWAEENKYWR
Csa1M709160	+	40	1.65e-12	ITWGSDRRYWT
Csa2M032230	+	113	4.70e-9	ITWSSDPLCWT
Csa2M032730	+	113	4.70e-9	ITWSSDPLCWT
Csa2M094900	+	127	5.55e-11	IVWGDVPRYWR
Csa3M132020	+	113	6.36e-11	IIWGNSPQYWT
Csa3M132520	+	113	1.73e-9	IVWGSSPAYWT
Csa3M132530	+	113	1.73e-9	IVWGSSPAYWT
Csa3M748230	+	126	5.04e-13	ITGIDDRRYWN
Csa4M500830	+	17	4.65e-12	ITWGNDTRYWS
Csa4M501830	+	17	1.65e-12	ITWGDDTRYWS
Csa7M056500	+	30	2.43e-9	IAWVSDARYWK
g47097_Chara	+	134	1.01e-15	SVVWGNDSQYW
GBI00007178_Ginkgo	+	100	3.00e-29	RIVWGDDERYW
GBI00008440_Ginkgo	+	109	4.55e-22	AITGIDDHRYW
Glyma.03G017000|Glyma.03G017000.1	+	127	3.30e-12	ITGIDDRRYWS
Glyma.03G189500|Glyma.03G189500.1	+	124	1.65e-12	ITGIDDRRYWT
Glyma.03G233800|Glyma.03G233800.1	+	118	2.96e-8	IAWSSDPMMWS
Glyma.03G233900|Glyma.03G233900.1	+	106	5.27e-10	ITWGNSSMYWS
Glyma.03G253900|Glyma.03G253900.1	+	131	7.87e-13	IVWGDTPRYWR
Glyma.05G049400|Glyma.05G049400.1	+	181	5.04e-13	ITGIDDRRYWN
Glyma.06G221100|Glyma.06G221100.1	+	32	2.00e-11	IVWGNDSRYWK
Glyma.06G270800|Glyma.06G270800.1	+	111	2.20e-8	ISWGDKPCYWY
Glyma.06G271000|Glyma.06G271000.1	+	111	1.03e-6	ISSGDKPCYWY
Glyma.07G077600|Glyma.07G077600.1	+	127	3.30e-12	ITGIDDRRYWS
Glyma.07G222500|Glyma.07G222500.1	+	30	2.00e-11	ITWGDTPEYWI
Glyma.09G145700|Glyma.09G145700.1	+	132	5.04e-13	ITGIDDRRYWN
Glyma.10G064800|Glyma.10G064800.1	+	129	5.04e-13	ITGIDDRRYWN
Glyma.10G150400|Glyma.10G150400.1	+	108	2.30e-11	ITWSNDPLYWS
Glyma.10G169600|Glyma.10G169600.1	+	108	4.84e-11	IIWGDTEQYWN
Glyma.10G238700|Glyma.10G238700.1	+	136	5.04e-13	ITGIDDRRYWN
Glyma.13G149600|Glyma.13G149600.1	+	127	1.11e-10	INGIDDRRYWN
Glyma.14G073300|Glyma.14G073300.1	+	103	1.80e-8	IIWGDTVQHWE
Glyma.16G197800|Glyma.16G197800.1	+	132	5.04e-13	ITGIDDRRYWN
Glyma.17G131400|Glyma.17G131400.1	+	126	5.27e-10	ITGIDDRRNWN
Glyma.19G231000|Glyma.19G231000.1	+	117	2.96e-8	IAWSSDPMMWS
Glyma.20G020900|Glyma.20G020900.1	+	273	1.66e-10	ITWAENPNYWK
Glyma.20G021000|Glyma.20G021000.1	+	33	1.27e-10	ITWGETPEYWI
Glyma.20G021200|Glyma.20G021200.1	+	33	2.37e-12	ITWGDTPEYWT
Glyma.20G021500|Glyma.20G021500.1	+	135	1.66e-10	ITWAENPNYWK
Glyma.20G155700|Glyma.20G155700.1	+	136	5.04e-13	ITGIDDRRYWN
Glyma.20G220100|Glyma.20G220100.1	+	113	7.87e-13	IVWGDTPRYWR
Glyma.20G220200|Glyma.20G220200.1	+	108	8.57e-10	IIWGDTTHYWE
GSMUA_Achr11T14460_001	+	41	1.08e-9	VTWGNDPRHWC
GSMUA_Achr11T17410_001	+	128	5.04e-13	ITGIDDRRYWN
GSMUA_Achr11T21660_001	+	124	7.58e-10	IMGIDDHRYWN
GSMUA_Achr1T03900_001	+	132	5.04e-13	ITGIDDRRYWN
GSMUA_Achr1T05720_001	+	115	1.93e-9	ITWADAPWYWR
GSMUA_Achr1T05730_001	+	115	2.17e-9	ITWADAPWYWK
GSMUA_Achr1T05750_001	+	115	3.30e-12	ITWADTPQYWT
GSMUA_Achr1T20450_001	+	110	4.65e-12	IIWGDTPQYWK
GSMUA_Achr2T01420_001	+	32	1.05e-11	VTWGNDPRYWS
GSMUA_Achr3T12400_001	+	128	5.04e-13	ITGIDDRRYWN
GSMUA_Achr4T24870_001	+	131	5.04e-13	ITGIDDRRYWN
GSMUA_Achr4T27200_001	+	127	1.96e-12	ITGIDDRRYWK
GSMUA_Achr5T03300_001	+	131	1.96e-12	ITGIDDRRYWK
GSMUA_Achr5T10170_001	+	9	1.70e-11	ITWGGDNRYWT
GSMUA_Achr6T17110_001	+	130	2.68e-11	ITGIEDRRYWS
GSMUA_Achr6T20080_001	+	31	2.72e-9	IAWVDDKRFWN
GSMUA_Achr6T35090_001	+	76	1.10e-14	ITWGDDPRYWQ
GSMUA_Achr6T36620_001	+	105	2.74e-13	ITWGDTPQYWR
GSMUA_Achr7T05860_001	+	129	1.45e-11	ITGIGDRRYWN
GSMUA_Achr8T03670_001	+	119	8.01e-9	IIWGYESRYWR
GSMUA_Achr9T30720_001	+	41	5.24e-9	ISWGEDDRFWK
GSMUA_AchrUn_randomT28530_001	+	36	7.58e-10	ITWANDARFWK
GSVIVG01003897001|GSVIVT01003897001	+	128	1.93e-9	IIWGDTPGYWE
GSVIVG01003898001|GSVIVT01003898001	+	210	2.30e-11	IIWGSTPRYWR
GSVIVG01003900001|GSVIVT01003900001	+	122	2.37e-12	ITWGDTPEYWT
GSVIVG01003904001|GSVIVT01003904001	+	162	3.60e-11	IIWSETPRYWT
GSVIVG01003906001|GSVIVT01003906001	+	86	5.43e-12	ITWSDTPMYWT
GSVIVG01003907001|GSVIVT01003907001	+	151	1.27e-10	IEWGDTPMYWK
GSVIVG01010614001|GSVIVT01010614001	+	74	1.96e-12	ITGIDDRRYWK
GSVIVG01012084001|GSVIVT01012084001	+	99	6.36e-11	ITWAEDSRYWH
GSVIVG01012085001|GSVIVT01012085001	+	39	1.11e-10	ITWGNDTRFWQ
GSVIVG01012087001|GSVIVT01012087001	+	34	2.00e-8	VIWGGNLRYWK
GSVIVG01012089001|GSVIVT01012089001	+	26	4.76e-8	VSWGRDSRYWK
GSVIVG01012092001|GSVIVT01012092001	+	34	1.93e-9	VIWGRDPRYWK
GSVIVG01019854001|GSVIVT01019854001	+	126	1.65e-12	ITGIDDRRYWT
GSVIVG01027514001|GSVIVT01027514001	+	131	5.04e-13	ITGIDDRRYWN
GSVIVG01031160001|GSVIVT01031160001	+	110	8.90e-12	ITWSNDPMYWS
GSVIVG01033745001|GSVIVT01033745001	+	126	5.43e-12	ITGIEDRRYWN
LOC_Os01g06500|LOC_Os01g06500.1	+	99	5.55e-11	ITWSEDPRFWT
LOC_Os02g45320|LOC_Os02g45320.1	+	137	3.30e-12	ITGIDDRRYWS
LOC_Os02g56750|LOC_Os02g56750.1	+	120	1.64e-8	IAWGDDPSRWR
LOC_Os02g56760|LOC_Os02g56760.1	+	116	5.01e-14	ITWGDTPRYWR
LOC_Os02g56820|LOC_Os02g56820.1	+	111	2.46e-10	ISWGDSPQYWS
LOC_Os02g56840|LOC_Os02g56840.1	+	115	1.05e-11	IIWGDTPHYWR
LOC_Os03g02550|LOC_Os03g02550.1	+	137	3.30e-12	ITGIDDRRYWS
LOC_Os04g48270|LOC_Os04g48270.1	+	145	3.30e-12	ITGIDDRRYWS
LOC_Os09g35680|LOC_Os09g35680.1	+	127	5.04e-13	ITGIDDRRYWN
LOC_Os10g37830|LOC_Os10g37830.1	+	147	1.96e-12	ITGIDDRRYWQ
LOC_Os12g03594|LOC_Os12g03594.1	+	200	6.96e-7	IAWEDHPLKWR
LOC_Os12g03740|LOC_Os12g03740.1	+	136	1.70e-11	IAWGDDARYWR
LOC_Os12g30180|LOC_Os12g30180.1	+	319	2.00e-8	VTWGESPEHWK
Lus10003444.g|Lus10003444	+	38	1.91e-10	ITWGEDPTHWK
Lus10003445.g|Lus10003445	+	40	1.42e-7	IGGGDEPNHWK
Lus10003449.g|Lus10003449	+	350	3.62e-10	ITWGENPNHWK
Lus10005769.g|Lus10005769	+	138	1.45e-11	ITGIEDRRYWT
Lus10008642.g|Lus10008642	+	129	5.43e-12	ITGIEDRRYWN
Lus10008898.g|Lus10008898	+	121	1.08e-9	IEWGDSPLYWR
Lus10015208.g|Lus10015208	+	110	3.20e-10	ITWSNEPLYWS
Lus10015209.g|Lus10015209	+	110	3.20e-10	ITWSNEPLYWS
Lus10018171.g|Lus10018171	+	140	6.22e-14	ITWGDTPRYWK
Lus10018300.g|Lus10018300	+	206	1.70e-11	IVWGNDDRYWR
Lus10018301.g|Lus10018301	+	51	7.87e-13	IVWGNDPRYWQ
Lus10018303.g|Lus10018303	+	53	7.87e-13	IVWGNDPRYWQ
Lus10018304.g|Lus10018304	+	231	4.84e-11	ITWADDPYYWH
Lus10020673.g|Lus10020673	+	108	4.66e-10	ITWSNESMYWN
Lus10020674.g|Lus10020674	+	108	4.66e-10	ITWSNESMYWN
Lus10023207.g|Lus10023207	+	122	1.08e-9	IEWGDSPLYWR
Lus10024494.g|Lus10024494	+	149	5.04e-13	ITGIDDRRYWN
Lus10025666.g|Lus10025666	+	137	1.15e-12	IIWGDTPRYWK
Lus10027423.g|Lus10027423	+	137	1.65e-12	ITGIDDRRYWT
Lus10029593.g|Lus10029593	+	150	5.04e-13	ITGIDDRRYWN
Lus10029673.g|Lus10029673	+	102	4.12e-10	IAWGNNPDYWQ
Lus10029674.g|Lus10029674	+	117	9.36e-13	IVWGDTPRYWK
Lus10029872.g|Lus10029872	+	108	3.06e-7	MTWSNESMHWT
Lus10031472.g|Lus10031472	+	114	3.20e-10	ITWSNEPLYWS
Lus10031473.g|Lus10031473	+	110	3.20e-10	ITWSNEPLYWS
Lus10031484.g|Lus10031484	+	110	3.20e-10	ITWSNEPLYWS
Lus10040602.g|Lus10040602	+	230	2.82e-10	ITWAEDPYYWH
Lus10040603.g|Lus10040603	+	52	9.36e-13	IIWGNDPRYWQ
Lus10040606.g|Lus10040606	+	50	7.87e-13	IVWGNDPRYWQ
Lus10040607.g|Lus10040607	+	206	1.70e-11	IVWGNDDRYWR
Lus10042712.g|Lus10042712	+	109	1.27e-10	IAWGNNPEYWQ
Lus10042713.g|Lus10042713	+	120	9.36e-13	IVWGDTPRYWK
Mapoly0007s0161	+	121	9.94e-8	VSWGEDCRFWR
Mapoly0022s0146	+	204	1.80e-8	IVWGDVDSYWK
Mapoly0024s0070	+	192	8.89e-9	ITWGEDGRAWQ
Mapoly0036s0061	+	135	1.64e-8	VVWGSDERYWD
Mapoly0036s0064	+	135	1.21e-8	VVWGSDDRYWD
Mapoly0036s0066	+	136	5.82e-9	VVWGSDKRYWH
Mapoly0036s0069	+	136	5.97e-10	VVWGSDRRYWH
MDP0000136671|MDP0000136671	+	107	7.20e-9	ISWGSHPLYWT
MDP0000138697|MDP0000138697	+	96	5.04e-13	ITGIDDRRYWN
MDP0000154049|MDP0000154049	+	58	1.54e-9	IVWAXTPQYWK
MDP0000157654|MDP0000157654	+	77	4.17e-11	IIWGDNPEYWK
MDP0000158237|MDP0000158237	+	91	2.79e-12	ITWGDTPQYWE
MDP0000184950|MDP0000184950	+	218	5.04e-13	ITGIDDRRYWN
MDP0000206154|MDP0000206154	+	33	3.14e-11	IVWGNDERYWK
MDP0000208135|MDP0000208135	+	124	2.79e-12	ITWGDTPQYWE
MDP0000321902|MDP0000321902	+	58	1.54e-9	IVWAXTPQYWK
MDP0000372527|MDP0000372527	+	149	6.36e-11	ITWAEDNRYWH
MDP0000392632|MDP0000392632	+	9	6.36e-11	IVWADTPHYWR
MDP0000483289|MDP0000483289	+	28	6.36e-11	ITWGGDGRYWR
MDP0000589665|MDP0000589665	+	255	6.72e-10	IAWGGTPAYWK
MDP0000623328|MDP0000623328	+	9	6.36e-11	ITWAEDNRYWH
MDP0000780738|MDP0000780738	+	9	6.36e-11	IIWSGDRRYWR
MDP0000813111|MDP0000813111	+	79	6.36e-11	IIWSGDRRYWR
MDP0000860251|MDP0000860251	+	32	6.30e-8	IVWGNVEHHWK
MDP0000924331|MDP0000924331	+	74	1.21e-9	ITFGEDDRYWR
Medtr0002s0020|Medtr0002s0020.1	+	133	5.04e-13	ITGIDDRRYWN
Medtr0026s0010|Medtr0026s0010.1	+	34	9.36e-13	IIWGNDPRYWK
Medtr0113s0040|Medtr0113s0040.1	+	128	5.04e-13	ITGIDDRRYWN
Medtr1g078470|Medtr1g078470.1	+	33	1.05e-11	IAWGDDKRYWN
Medtr1g079130|Medtr1g079130.1	+	9	7.37e-11	IVWGDTLRYWK
Medtr1g079140|Medtr1g079140.1	+	122	7.87e-13	IVWGDTPRYWR
Medtr1g079180|Medtr1g079180.1	+	112	2.74e-13	IAWGDDRRYWN
Medtr1g079200|Medtr1g079200.1	+	108	1.05e-11	IAWGNDDRYWN
Medtr1g079230|Medtr1g079230.1	+	109	5.97e-10	IAWGDDDRYCN
Medtr1g079240|Medtr1g079240.1	+	34	4.24e-6	IACGDDGRSCN
Medtr1g079250|Medtr1g079250.1	+	112	4.54e-6	IDWDDDDEYRN
Medtr1g079260|Medtr1g079260.1	+	109	3.30e-12	ITWGDTDQYWN
Medtr1g079370|Medtr1g079370.1	+	109	1.46e-10	IVWGDTKHYWN
Medtr1g079380|Medtr1g079380.1	+	109	1.36e-13	IVWGDDRRYWN
Medtr1g079400|Medtr1g079400.1	+	121	2.39e-7	IALGDTPQFWD
Medtr1g079410|Medtr1g079410.1	+	117	4.66e-10	IAWGDTPCYWD
Medtr1g079460|Medtr1g079460.1	+	112	8.01e-9	INWGDSERHWN
Medtr1g079850|Medtr1g079850.1	+	113	5.97e-10	IAWGDDDRYCN
Medtr1g083580|Medtr1g083580.1	+	116	2.30e-11	ITWSNDPLYWS
Medtr1g100597|Medtr1g100597.1	+	109	5.55e-11	IIWGDDDRYWI
Medtr1g100613|Medtr1g100613.1	+	94	1.84e-13	ITWGDDNRYWN
Medtr1g101390|Medtr1g101390.1	+	134	1.45e-11	ITGIDDRRYWI
Medtr4g023570|Medtr4g023570.1	+	106	2.42e-8	ITFGNNPLHWS
Medtr4g083970|Medtr4g083970.1	+	151	4.17e-11	ITWAEDPNYWK
Medtr4g102770|Medtr4g102770.1	+	126	5.04e-13	ITGIDDRRYWN
Medtr5g010800|Medtr5g010800.1	+	123	1.64e-8	VLGVDDRRYWN
Medtr7g103380|Medtr7g103380.1	+	125	1.65e-12	ITGIDDRRYWT
Medtr7g112550|Medtr7g112550.1	+	114	5.73e-8	IAWSIDPMFWS
Medtr7g112560|Medtr7g112560.1	+	106	1.80e-8	ITFGNTSLYWS
PAB00008414_Picea	+	90	2.63e-24	DISQGDDNHCW
PAB00008837_Picea	+	107	8.46e-30	NIIWGGDERFW
PAB00009593_Picea	+	3	3.09e-31	SIVWGDDQRYW
PAB00013786_Picea	+	102	9.01e-29	HISWGENQRYW
PAB00014461_Picea	+	92	7.98e-29	NITWGDDRRYW
PAB00016928_Picea	+	101	1.96e-30	WITWGNDHRYW
PAB00020214_Picea	+	3	1.59e-27	SISWGSDERFW
PAB00022452_Picea	+	199	1.49e-30	WIIWSNDQRYW
PAB00028799_Picea	+	94	4.11e-28	SIKWGNDQRYW
PAB00031723_Picea	+	105	1.98e-21	SIAFADEEYQH
PAB00033015_Picea	+	89	2.54e-32	DITWGDDNRYW
PAB00040739_Picea	+	89	2.25e-26	SIEWGNDLRYW
PAB00040932_Picea	+	125	1.29e-28	YIVRGEDQRYW
PAB00042980_Picea	+	96	3.78e-27	HITWGDDTRYW
PAB00043456_Picea	+	201	1.68e-21	AITGIDDHRYW
PAB00044894_Picea	+	97	1.96e-31	TIIWGDDERYW
PAB00049884_Picea	+	114	3.35e-30	DIVWGDRQRYW
PAB00054149_Picea	+	153	1.49e-30	WIIWSNDQRYW
PAB00056869_Picea	+	124	2.46e-27	TIIGGNDQRFW
PAB00058243_Picea	+	83	1.13e-30	DITWGDDDRYW
PAB00064282_Picea	+	134	4.95e-22	WICHSGHRQYW
PAB00066054_Picea	+	125	6.51e-30	HIVWGQGQRYW
Potri.001G050100|Potri.001G050100.1	+	113	1.05e-11	ITWGDTPDYWT
Potri.001G109800|Potri.001G109800.1	+	197	5.04e-13	ITGIDDRRYWN
Potri.002G154300|Potri.002G154300.1	+	4	1.46e-10	ITGIDYRRYWN
Potri.003G121900|Potri.003G121900.1	+	141	5.04e-13	ITGIDDRRYWN
Potri.005G022000|Potri.005G022000.1	+	114	4.17e-11	ITWSNEPQYWH
Potri.006G117600|Potri.006G117600.1	+	124	1.45e-11	ITGIEDRRYWT
Potri.006G266900|Potri.006G266900.1	+	118	1.70e-11	ITWGDSPEYWT
Potri.006G267000|Potri.006G267000.1	+	130	3.14e-11	IVWGDTPTYWR
Potri.012G120200|Potri.012G120200.1	+	41	1.93e-9	ITWSSNEHYWT
Potri.012G120300|Potri.012G120300.1	+	32	1.54e-9	IIWGLDERYWK
Potri.012G120400|Potri.012G120400.1	+	140	2.30e-11	ITWGGDTRYWK
Potri.012G136200|Potri.012G136200.1	+	128	5.04e-13	ITGIDDRRYWN
Potri.013G012600|Potri.013G012600.1	+	114	8.89e-9	ITWSDESPYWH
Potri.014G075800|Potri.014G075800.1	+	130	5.04e-13	ITGIDDRRYWN
Potri.015G118900|Potri.015G118900.1	+	38	3.41e-6	ICWKEESQFWS
Potri.015G120100|Potri.015G120100.1	+	28	8.89e-9	ITWSSNTSYWK
Potri.015G120200|Potri.015G120200.1	+	34	2.00e-11	IIWGNDKRYWN
Potri.015G120300|Potri.015G120300.1	+	83	4.84e-11	IIWGNDPRFWQ
Potri.015G138600|Potri.015G138600.1	+	130	5.04e-13	ITGIDDRRYWN
Potri.018G015800|Potri.018G015800.1	+	122	3.60e-11	IVWGDTPTYWK
Potri.018G016000|Potri.018G016000.1	+	118	4.17e-13	ITWSDTPRYWK
Potri.018G016100|Potri.018G016100.1	+	124	1.91e-10	ITWRDTPMYWT
Potri.T088300|Potri.T088300.1	+	28	7.58e-10	ITWSSNPDYWT
Potri.T088500|Potri.T088500.1	+	28	1.93e-9	ITWSSNEHYWT
Potri.T088600|Potri.T088600.1	+	32	1.54e-9	IIWGLDERYWK
Potri.T088800|Potri.T088800.1	+	4	9.86e-9	ITAGGDTRYWK
Pp3c16_11450	+	121	8.90e-12	ITWGNDLRYWK
Pp3c19_22630	+	175	1.54e-9	IVWGEDEKYWN
Pp3c24_14280	+	104	1.33e-8	IAWGSDMRFWK
Sacuv1.1s0005.g002864_Salvinia	+	126	1.81e-22	HIIWGEDPRYW
Sacuv1.1s0005.g002865_Salvinia	+	134	8.12e-22	YIVWVEDPRYW
SMO228G0028	+	106	2.20e-8	VTWGQDARFWR
SMO234G0084	+	124	4.32e-8	VTWGSTAEYWE
SMO356G0745	+	98	2.17e-10	IVWGDDGRYWD
Sobic.001G321500.1	+	139	1.96e-12	ITGIDDRRYWQ
Sobic.001G532000.1	+	134	1.45e-11	ITGIDDRRYWI
Sobic.002G270200.1	+	139	5.04e-13	ITGIDDRRYWN
Sobic.003G062500.1	+	117	1.15e-12	ITWSDDPRYWI
Sobic.004G283700.1	+	139	3.30e-12	ITGIDDRRYWS
Sobic.004G340500.1	+	116	3.03e-9	IAWGDDPSCWT
Sobic.004G340566.1	+	132	1.48e-8	ISWGCTPCYWH
Sobic.004G340700.1	+	118	5.43e-12	IAWGDTPQYWR
Sobic.004G340800.2	+	120	5.43e-12	IAWGDTPQYWR
Sobic.004G340900.1	+	117	3.30e-12	IVWGDTPQYWR
Sobic.004G341000.2	+	399	9.66e-11	IAWGDNPTYWH
Sobic.004G341100.2	+	168	7.37e-11	IIWGGTPQYWR
Sobic.005G118800.1	+	1448	2.43e-9	ILWGHDDRYWR
Sobic.005G119100.1	+	110	1.27e-10	IVWGDAPQYWR
Sobic.006G184300.1	+	150	2.82e-10	ITGRDDRRYWS
Solyc00g048510.2.1	+	30	8.89e-9	IVWGNEKRFWK
Solyc01g091700.2.1	+	131	5.04e-13	ITGIDDRRYWN
Solyc01g099990.2.1	+	113	1.21e-8	ITWSTNPLYWC
Solyc01g100010.2.1	+	108	2.74e-6	ILYGDELTHWN
Solyc02g031740.2.1_phloem_lectin_	+	30	3.40e-9	IVWGKDGRYWK
Solyc02g069020.2.1	+	121	4.22e-9	ITWAENNRFWH
Solyc02g069030.2.1	+	113	4.17e-11	ITWVEDNRYWN
Solyc02g069060.2.1	+	30	4.84e-11	IVWGNDKRYWK
Solyc04g050990.2.1	+	117	2.46e-10	IVWVDTPRHWR
Solyc04g056680.1.1	+	28	1.93e-9	IIWGGTPAYWE
Solyc05g053620.2.1	+	12	2.96e-8	IEWADNPQHWA
Solyc05g055870.2.1	+	124	8.90e-12	IIWADTPRYWR
Solyc08g080360.2.1	+	131	3.30e-12	ITGIDDRRYWS
Solyc09g008820.2.1	+	126	2.17e-9	ITSGEDRRHWN
Solyc10g017960.1.1	+	127	5.04e-13	ITGIDDRRYWN
Solyc10g083730.1.1	+	125	5.82e-9	ITSSEDRRHWN
Solyc10g085490.1.1	+	125	1.64e-8	ITNVEDRRHWN
Solyc11g006740.1.1	+	26	4.64e-7	ISWGDPLEHWK
Solyc12g056410.1.1	+	132	3.30e-12	ITGIDDRRYWS
Solyc12g096890.1.1	+	9	7.20e-9	IEWGGTPEYWE
Solyc12g096900.1.1	+	229	1.21e-8	IEWSNTPDYWE
Solyc12g098190.1.1	+	109	3.62e-10	ISWSDTPHYWS
Sphfalx0022s0154|Sphfalx0022s0154.1	+	143	3.94e-7	VAWVQDTRFWR
Sphfalx0038s0034|Sphfalx0038s0034.1	+	148	1.54e-9	ITWSENENYWQ
Sphfalx0054s0111|Sphfalx0054s0111.1	+	168	7.20e-9	IVRGDDARYWE
Sphfalx0123s0005|Sphfalx0123s0005.1	+	175	1.08e-7	IVRGDDTKYWE
Sphfalx0203s0006|Sphfalx0203s0006.1	+	105	3.33e-7	VAGGQDTRFWR
Sphfalx0276s0007|Sphfalx0276s0007.1	+	161	5.27e-10	IVWSDNDRYWE
Sphfalx0333s0010|Sphfalx0333s0010.1	+	107	1.21e-9	IVWGENEQYWS
Thecc1EG005420t1	+	155	3.30e-12	ITGIDDRRYWS
Thecc1EG015102t1	+	127	5.04e-13	ITGIDDRRYWN
Thecc1EG016185t1	+	130	5.04e-13	ITGIDDRRYWN
Thecc1EG020360t1	+	111	5.73e-8	IQWADCPDYWS
Thecc1EG020364t1	+	112	9.94e-8	IIWEDEPEYWG
Thecc1EG020365t1	+	118	3.62e-10	IIWGDTHTYWR
Thecc1EG020366t1	+	118	7.37e-11	IIWGDTRTYWR
Thecc1EG022394t1	+	126	5.04e-13	ITGIDDRRYWN
Thecc1EG025281t1	+	125	3.14e-11	IVWGDTPTYWR
Thecc1EG026693t1	+	130	3.63e-7	KTWAENPLFWT
Thecc1EG026694t1	+	179	6.36e-11	ITWSNDPMYWV
Thecc1EG026697t1	+	141	7.20e-9	ITWSSNPLYWG
Thecc1EG027002t1	+	768	1.46e-10	ITWAENHRYWR
Thecc1EG027003t1	+	608	4.76e-8	ICWAENHLYWR
Thecc1EG027013t1	+	41	1.48e-8	ISWVEEHRYWR
Thecc1EG027015t1	+	607	2.68e-11	ITWSEDHRYWH
Thecc1EG027022t1	+	9	4.22e-9	ISWVEDQRYWH
Thecc1EG027025t1	+	787	3.60e-11	ITWAEDHRYWR
Thecc1EG029373t1	+	30	1.70e-11	IVWGNDSRYWR
Thecc1EG029383t1	+	93	1.70e-11	IVWGNDNRYWR
Thecc1EG029384t1	+	115	4.66e-10	ITWAEDYRYWH
Thecc1EG040839t1	+	159	1.54e-9	IAWGNTPAYWA

## Sheet: Nictaba motif 2
Name	Strand	Start	P-value	Sites
AHYPO_000643|AHYPO_000643-RA	+	149	1.80e-15	VVAYLQQIWWFEVDG
AHYPO_002108|AHYPO_002108-RA	+	100	3.21e-7	HTEQTRNVAWLEVHG
AHYPO_007438|AHYPO_007438-RA	+	77	7.00e-10	ESVELRTTSWLEIQG
AHYPO_009083|AHYPO_009083-RA	+	133	1.64e-14	EVAELLDVCWLDIVG
AHYPO_012337|AHYPO_012337-RA	+	150	1.91e-14	TIAYLQQIWWFEVNG
AHYPO_013503|AHYPO_013503-RA	+	165	1.00e-14	TVAYLLQIWWFEVCG
AHYPO_013918|AHYPO_013918-RA	+	148	6.57e-11	KVAEVISVAWLEVHG
AHYPO_017952|AHYPO_017952-RA	+	133	7.47e-13	EVAQLQEVCWLDIAG
AHYPO_018157|AHYPO_018157-RA	+	13	5.76e-13	AIAYLKQVWWLEVGG
AHYPO_019220|AHYPO_019220-RA	+	159	3.09e-15	EVAELVTVCWLEIKG
AT1G09155|AT1G09155.1	+	126	5.07e-9	EGVQLIMTDWLEIIG
AT1G10155|AT1G10155.1	+	53	5.24e-12	TPAELKKVSWLEVTG
AT1G12710|AT1G12710.1	+	154	7.05e-16	SVAYLQQIWWFEVDG
AT1G31200|AT1G31200.1	+	50	4.67e-12	MPAELKMVSWLEVTG
AT1G33920|AT1G33920.1	+	46	1.34e-10	DAAVLEAVCWLDVNG
AT1G56240|AT1G56240.1	+	127	1.61e-9	ESAELITTDRLEIKG
AT1G56250|AT1G56250.1	+	127	1.39e-8	ESAELIITDRLEIEG
AT1G63090|AT1G63090.1	+	152	7.47e-13	SVAYVQQIWWFQVDG
AT1G65390|AT1G65390.1	+	293	6.02e-9	EIAFLKSASWLDVAG
AT1G80110|AT1G80110.1	+	124	2.15e-15	EVAELIMVWWLEITG
AT2G02230|AT2G02230.1	+	155	2.15e-15	KVAELRNVCWFEVRG
AT2G02240|AT2G02240.1	+	184	5.54e-14	KIAELLDVCWFEIRG
AT2G02250|AT2G02250.1	+	171	1.64e-14	EVPELLNVCWFEVRG
AT2G02300|AT2G02300.1	+	158	6.37e-10	EVPELLNIDSFDIRG
AT2G02340|AT2G02340.1	+	161	6.61e-12	TVAELLEVCLFEIRG
AT2G02360|AT2G02360.1	+	137	2.24e-14	KVAKLRDVCWFEIRG
AT2G26820|AT2G26820.1	+	341	5.90e-12	EVAELLGVYWFDVSG
AT3G53000|AT3G53000.1	+	147	1.80e-15	VVAYLQQIWWFEVDG
AT3G61060|AT3G61060.1	+	152	2.29e-12	SAAYVQQIWWFEVGG
AT4G19840|AT4G19840.1	+	127	6.57e-11	EAVGLKNVCWLDITG
AT4G19850|AT4G19850.1	+	76	3.58e-9	EVAKMERVAWLEVVG
AT5G24560|AT5G24560.1	+	126	4.79e-14	EVAGLLMVCWFEIRG
AT5G45080|AT5G45080.1	+	270	6.02e-9	EIATLNKVYWLKIVG
AT5G45090|AT5G45090.1	+	210	7.70e-10	EVAMLNEVHWLHMSG
AT5G52120|AT5G52120.1	+	154	1.34e-10	SITYLRQIWWLEAVG
ATR0661G290	+	142	3.14e-11	TVSRLLAVCWFEVRG
ATR0736G005	+	34	9.90e-11	EVATLSSVCWLEINA
ATR0757G168	+	148	2.58e-15	GVAYLQQIWWFEVDG
ATR0763G032	+	40	1.79e-12	ECAMLKSVCWLEVSG
ATR0763G193	+	56	3.68e-12	TVAELLQVSWLEVSA
ATR0763G201	+	58	3.87e-11	HAAELLQVGWLEING
ATR0820G207	+	165	1.80e-15	VVAYLQQIWWFEVDG
Brara.A01071|Brara.A01071.1	+	100	4.31e-11	EAVALKNVCWLDITG
Brara.A01072|Brara.A01072.1	+	75	9.28e-10	EVAKLEWVAWLEVFG
Brara.A02261|Brara.A02261.1	+	125	1.93e-9	ESAELITTDRLEVNG
Brara.B03095|Brara.B03095.1	+	155	2.24e-14	KVAELCNVCWFEIRG
Brara.B03096|Brara.B03096.1	+	141	8.57e-14	KIAELIDVCWFEIRG
Brara.B03098|Brara.B03098.1	+	133	1.64e-10	KIAELLNVCWFDIGD
Brara.B03099|Brara.B03099.1	+	209	2.82e-11	KVPELLDVCAFEIRG
Brara.B03100|Brara.B03100.1	+	199	7.42e-12	EVAELRNVCAFEMGG
Brara.B03101|Brara.B03101.1	+	149	9.31e-12	RVAKVNDVCWFEIRG
Brara.C01442|Brara.C01442.1	+	153	1.40e-12	SIAYLRQVWWLEAVG
Brara.C01840|Brara.C01840.1	+	147	1.80e-15	VVAYLQQIWWFEVDG
Brara.D00126|Brara.D00126.1	+	148	2.60e-13	SVAYVQQIWWFEVGG
Brara.F00578|Brara.F00578.1	+	132	9.28e-10	EGARLIMTDWLEIIG
Brara.F00668|Brara.F00668.1	+	53	2.57e-12	TPAELKMVSWLEVTG
Brara.F00840|Brara.F00840.1	+	148	4.38e-15	SVAYLQQTWWFEVDG
Brara.F03422|Brara.F03422.1	+	150	4.80e-11	KTAELLSVCWFEIRA
Brara.F03424|Brara.F03424.1	+	142	1.64e-14	RVAELRDVCWFEIRG
Brara.F03426|Brara.F03426.1	+	142	3.55e-14	KVAKLRHVCWFEIRG
Brara.G03745|Brara.G03745.1	+	124	6.57e-13	EVAALKMVWWLDITG
Brara.H00998|Brara.H00998.1	+	105	9.31e-12	EAAGLNNVCWLDITG
Brara.H02842|Brara.H02842.1	+	125	7.00e-10	EAVQLIMTDWLEVTG
Brara.I01211|Brara.I01211.1	+	153	2.24e-14	SVAYLQQIWWFQVDG
Brara.I01411|Brara.I01411.1	+	153	7.42e-14	SVAYLQHVWWFQVDG
Brara.I02730|Brara.I02730.1	+	50	2.03e-11	VSAELKMVSWLEVTG
Brara.I03598|Brara.I03598.1	+	148	1.80e-15	VVAYLQQIWWFEVDG
Carubv10002546m.g|Carubv10002546m	+	126	8.57e-14	EVAGLLAVCWFEIRG
Carubv10005642m.g|Carubv10005642m	+	116	1.59e-12	EAAELKNVCWLDIMG
Carubv10006319m.g|Carubv10006319m	+	90	3.00e-9	EVAKTERVAWLEVVG
Carubv10009895m.g|Carubv10009895m	+	157	1.40e-14	SVAYLQQIWWFEVAG
Carubv10009939m.g|Carubv10009939m	+	127	1.33e-9	EGVELIMTDWLEIIG
Carubv10010397m.g|Carubv10010397m	+	54	5.91e-11	TPAELKMASWLEVTG
Carubv10011154m.g|Carubv10011154m	+	50	4.67e-12	MPAELKMVSWLEVTG
Carubv10017527m.g|Carubv10017527m	+	164	1.40e-14	KVAELRNVCWFDIRG
Carubv10017732m.g|Carubv10017732m	+	147	1.80e-15	VVAYLQQIWWFEVDG
Carubv10017758m.g|Carubv10017758m	+	152	2.60e-13	SVAYVQQIWWFEVGG
Carubv10017801m.g|Carubv10017801m	+	142	3.68e-15	KVAELLDVCWFEVRG
Carubv10018760m.g|Carubv10018760m	+	161	2.82e-11	KVPELLDVCAFEIRG
Carubv10018877m.g|Carubv10018877m	+	164	2.82e-11	AVAELLEVCLFEIRG
Carubv10018893m.g|Carubv10018893m	+	170	1.80e-10	KVPELLNVCAFEMDG
Carubv10019372m.g|Carubv10019372m	+	146	1.64e-14	EVPELLNVCWFEVRG
Carubv10019504m.g|Carubv10019504m	+	170	1.31e-16	EVAELLNVCWFEVRG
Carubv10019527m.g|Carubv10019527m	+	164	4.25e-9	KVPELVNIDALDIRG
Carubv10020482m.g|Carubv10020482m	+	239	7.47e-13	SVAYVQQIWWFQVDG
Carubv10020754m.g|Carubv10020754m	+	126	1.47e-9	ESAELKTTDRLEIKG
Carubv10020797m.g|Carubv10020797m	+	136	6.43e-14	QVAELIMVWWLEITG
Carubv10021506m.g|Carubv10021506m	+	68	2.10e-9	ESAELKATDRLEIKG
Carubv10023738m.g|Carubv10023738m	+	147	1.80e-15	VVAYLQQIWWFEVDG
Carubv10026361m.g|Carubv10026361m	+	344	3.05e-14	EVAYLRNVCWLDIAG
Carubv10026583m.g|Carubv10026583m	+	269	4.11e-14	EVAYLRNVCWLNITG
Carubv10027209m.g|Carubv10027209m	+	46	3.68e-12	SIAYLRQIWWLEAVG
Carubv10028098m.g|Carubv10028098m	+	244	2.21e-10	EIAFLRNACWLDVAG
Carubv10028474m.g|Carubv10028474m	+	271	1.10e-6	EIATTNKLYWLKIVG
Cre14.g621100	+	433	6.02e-9	QVVQLHNVCWLNLEG
Cre14.g621400	+	317	2.10e-9	LVVRLRNVCWLQLDG
Csa1M421890	+	144	4.11e-14	EVAVLLNVWWLEIKG
Csa1M421900	+	141	1.28e-8	EVVVIFKAWWLEIRG
Csa1M421910	+	159	5.28e-10	EVVVLLDICLLEVSG
Csa1M421920	+	148	4.80e-11	EVAVLLFEWWFEIRG
Csa1M421930	+	151	3.14e-11	EVAVLLKAWWLELRG
Csa1M542500	+	101	2.69e-10	DVAELVKVRWLDVRV
Csa1M542510	+	101	2.57e-12	DVAQLIKVCWLDISG
Csa1M568500	+	58	7.27e-15	EVAELRTIWWLEIKG
Csa1M703070	+	139	1.50e-13	EVVELMNVCWLEIHG
Csa1M709160	+	65	2.90e-12	YFAELKQVCWLEVTG
Csa2M032230	+	134	1.59e-12	EVVELRTVSWLEING
Csa2M032730	+	134	1.59e-12	EVVELRTVSWLEING
Csa2M094900	+	148	2.15e-15	EVAELVSVCWLEIRG
Csa3M132020	+	134	3.09e-15	EVAELQVVWWLEIKG
Csa3M132520	+	134	1.40e-14	EVAELRVVWWLEIKG
Csa3M132530	+	134	2.58e-15	EVAELQYVWWLEIKG
Csa3M748230	+	147	1.80e-15	VVAYLQQIWWFEVDG
Csa4M500830	+	39	1.50e-8	EEARLIQVSWLDCRW
Csa4M501830	+	39	1.17e-8	EEARLLQVSWLDCRW
Csa7M056500	+	52	1.10e-10	DVPELIQVSWFDVRV
GBI00007178_Ginkgo	+	142	7.50e-31	VVAEVMSVCWLEAKG
Glyma.03G017000|Glyma.03G017000.1	+	148	8.48e-13	TVAYLQQIWWLEVED
Glyma.03G189500|Glyma.03G189500.1	+	145	3.13e-16	TVAYLQQIWWFEVDG
Glyma.03G233800|Glyma.03G233800.1	+	139	1.09e-12	EAAELRTVSWLEIEG
Glyma.03G253900|Glyma.03G253900.1	+	152	1.00e-14	EVAELVSVCWLEIKG
Glyma.05G049400|Glyma.05G049400.1	+	202	2.24e-14	SVAYLQQIWWFQVDG
Glyma.06G221100|Glyma.06G221100.1	+	47	3.68e-12	GPAELIQVSWLEVSG
Glyma.06G270800|Glyma.06G270800.1	+	132	9.90e-11	EVAMLKYLWWLEILG
Glyma.06G271000|Glyma.06G271000.1	+	132	9.31e-12	EVAMLKYMWWLEILG
Glyma.07G077600|Glyma.07G077600.1	+	148	2.15e-15	TVAYLQQIWWLEVEG
Glyma.07G222500|Glyma.07G222500.1	+	53	5.90e-12	ELAKLKRVCWLEVHG
Glyma.09G145700|Glyma.09G145700.1	+	153	8.48e-13	SVAYLQQMWWVEVIG
Glyma.10G064800|Glyma.10G064800.1	+	150	3.13e-16	TVAYLQQIWWFEVDG
Glyma.10G150400|Glyma.10G150400.1	+	129	2.98e-13	EVAELRTVSWLEIQG
Glyma.10G169300|Glyma.10G169300.1	+	163	4.80e-11	EVARLYAVCWFNITG
Glyma.10G169600|Glyma.10G169600.1	+	129	1.31e-16	EVAELRDVCWLEIRG
Glyma.10G238700|Glyma.10G238700.1	+	162	3.41e-13	SVAYLQQMWWVEVVG
Glyma.13G149600|Glyma.13G149600.1	+	148	3.55e-14	TVAFLQQIWWFEVDG
Glyma.14G073300|Glyma.14G073300.1	+	124	4.11e-14	EVAMLQAVCWFDISG
Glyma.16G197800|Glyma.16G197800.1	+	153	8.48e-13	SVAYLQQMWWVEVIG
Glyma.17G131400|Glyma.17G131400.1	+	147	7.05e-16	SVAYLQQIWWFEVDG
Glyma.17G251700|Glyma.17G251700.1	+	124	1.50e-13	EVAMLRAVCWFDISG
Glyma.19G231000|Glyma.19G231000.1	+	138	1.23e-12	EAAELRTVSWLEVEG
Glyma.20G020900|Glyma.20G020900.1	+	296	9.63e-13	ELAKLKMVCWLEVHG
Glyma.20G021000|Glyma.20G021000.1	+	56	1.40e-12	ELAKLKKVCWLEVRG
Glyma.20G021200|Glyma.20G021200.1	+	57	2.29e-12	ELAKLKSVCWLEVHG
Glyma.20G021500|Glyma.20G021500.1	+	158	2.29e-12	ELAKLKMVCWLEVNG
Glyma.20G155700|Glyma.20G155700.1	+	157	3.41e-13	SVAYLQQMWWVEVVG
Glyma.20G220100|Glyma.20G220100.1	+	134	7.05e-16	EVAELRSVCWLEIRG
Glyma.20G220200|Glyma.20G220200.1	+	130	2.27e-13	EVARLRAVCWFDITG
GSMUA_Achr11T14460_001	+	58	6.55e-9	GSITLLQVSWLEVVG
GSMUA_Achr11T17410_001	+	149	1.64e-14	TVAYLQQTWWFEVGG
GSMUA_Achr11T21660_001	+	145	4.38e-15	SVAYLQQTWWFEVDG
GSMUA_Achr1T03900_001	+	153	2.15e-15	TVAYLQQTWWFEVDG
GSMUA_Achr1T05720_001	+	136	4.11e-14	EVAELTSVCWLEIRG
GSMUA_Achr1T05730_001	+	136	2.60e-13	DVAELLDVYWLEIRG
GSMUA_Achr1T05750_001	+	136	3.13e-16	EVAELIDVCWLEIRG
GSMUA_Achr1T20450_001	+	131	3.41e-13	EVPQLLAVCWLEIRG
GSMUA_Achr2T01420_001	+	48	2.27e-8	GSISLHQVSWLEVSG
GSMUA_Achr3T12400_001	+	149	1.19e-14	MVAYLHQIWWLEVRG
GSMUA_Achr4T24870_001	+	152	3.05e-14	TVAYLQHTWWFEVDG
GSMUA_Achr4T27200_001	+	148	4.75e-16	MVAYLQQVWWFEVNG
GSMUA_Achr5T03300_001	+	152	1.13e-13	MIAYLKQIWWFEVDG
GSMUA_Achr5T10170_001	+	30	6.61e-12	EVAQLMQVCWLDLGG
GSMUA_Achr6T17110_001	+	151	1.80e-15	VVAYLQQIWWFEVDG
GSMUA_Achr6T20080_001	+	54	7.27e-11	TAADLNQVCWLEATG
GSMUA_Achr6T35090_001	+	99	1.80e-15	EVASLQQVCWLEIHG
GSMUA_Achr6T36620_001	+	126	7.27e-15	EAAELVNVCWLEIRG
GSMUA_Achr7T05860_001	+	150	5.20e-15	TVAYLHQIWWLEVRG
GSMUA_Achr8T03670_001	+	140	1.99e-13	KVAELLSVCWLHIRG
GSMUA_Achr9T02770_001	+	149	6.16e-15	EVAELVSVCWLEITG
GSMUA_Achr9T30720_001	+	74	1.01e-9	ECAELNQVSWLEATK
GSMUA_AchrUn_randomT28530_001	+	68	2.26e-11	AAAELIQVNWLEARG
GSVIVG01003897001|GSVIVT01003897001	+	149	3.50e-17	EVAYLQAVCWFEIRG
GSVIVG01003898001|GSVIVT01003898001	+	231	7.42e-14	EIAYLNDVCWLEVKG
GSVIVG01003904001|GSVIVT01003904001	+	183	1.34e-10	EVANLKIVWWFVIKG
GSVIVG01003906001|GSVIVT01003906001	+	107	2.62e-14	EVANLNQVCWLEIKG
GSVIVG01003907001|GSVIVT01003907001	+	172	1.50e-15	EVAELISVCWFEIRG
GSVIVG01010614001|GSVIVT01010614001	+	95	7.47e-13	SMAYLQQIWWFEVEG
GSVIVG01012084001|GSVIVT01012084001	+	122	6.16e-15	DVAELINVCWLEVHG
GSVIVG01012085001|GSVIVT01012085001	+	65	7.13e-9	EGMLLLQVNWIEVKG
GSVIVG01012087001|GSVIVT01012087001	+	52	4.79e-14	SPAELLQVCWLEVSG
GSVIVG01012089001|GSVIVT01012089001	+	44	8.32e-12	RPAELLRVCWLEVSG
GSVIVG01012092001|GSVIVT01012092001	+	52	1.30e-13	GPAELLQVCWLEVSG
GSVIVG01019344001|GSVIVT01019344001	+	60	3.96e-8	SIAELKKTHRLHVKG
GSVIVG01019353001|GSVIVT01019353001	+	65	5.06e-13	EVAKLSHVCWLDVRG
GSVIVG01019854001|GSVIVT01019854001	+	147	2.62e-14	TVAYVQQIWWLEVDG
GSVIVG01027514001|GSVIVT01027514001	+	152	2.15e-15	TVAYLQQTWWFEVDG
GSVIVG01033745001|GSVIVT01033745001	+	147	1.80e-15	VVAYLQQIWWFEVDG
LOC_Os01g06500|LOC_Os01g06500.1	+	127	5.06e-13	EVPSLQNVCWLEIHG
LOC_Os02g13160|LOC_Os02g13160.1	+	60	1.09e-12	SVAYLQQIWCFEVVG
LOC_Os02g45320|LOC_Os02g45320.1	+	158	4.79e-14	HIAYLQQIWWLEVDG
LOC_Os02g56750|LOC_Os02g56750.1	+	142	5.79e-16	EVAELLDVCWLEITG
LOC_Os02g56760|LOC_Os02g56760.1	+	136	9.90e-14	EGAELLSVCWLEIHG
LOC_Os02g56800|LOC_Os02g56800.1	+	65	2.00e-10	EGAELIDVCWMEIRC
LOC_Os02g56820|LOC_Os02g56820.1	+	132	6.43e-14	EGAELLSVCWLEIRG
LOC_Os02g56840|LOC_Os02g56840.1	+	136	3.05e-14	EGAELIDVCWLEIRG
LOC_Os03g02550|LOC_Os03g02550.1	+	158	3.09e-15	SVAYLQQIWWFEVVG
LOC_Os04g21130|LOC_Os04g21130.1	+	161	2.30e-9	EVAILSHLCWLDIYG
LOC_Os04g48270|LOC_Os04g48270.1	+	166	4.11e-14	HVAYLQQIWWLEVAG
LOC_Os08g05480|LOC_Os08g05480.1	+	152	6.82e-8	EVAQLVDCTCLDIYG
LOC_Os09g35680|LOC_Os09g35680.1	+	148	1.72e-13	AVAYLSQIWWFEVRG
LOC_Os10g37830|LOC_Os10g37830.1	+	168	3.09e-15	SVAYLQQIWWFEVVG
LOC_Os12g03594|LOC_Os12g03594.1	+	221	6.57e-11	EVTELLKVCWLDLCG
LOC_Os12g03740|LOC_Os12g03740.1	+	157	1.12e-9	RVAALVFVCWFHLRG
LOC_Os12g30180|LOC_Os12g30180.1	+	340	5.28e-10	ECAELLNVYWLAVIG
Lus10003444.g|Lus10003444	+	54	1.50e-8	AAGELLDVWWFDVST
Lus10003445.g|Lus10003445	+	63	1.50e-8	AAGELLDVWWFDVST
Lus10003449.g|Lus10003449	+	371	7.27e-15	EVAELLNVWWFDVTG
Lus10005769.g|Lus10005769	+	159	5.06e-13	QIAYLQQTWWLEVVG
Lus10007926.g|Lus10007926	+	140	1.75e-9	EVAKLRSVPTLDIRG
Lus10008642.g|Lus10008642	+	150	1.80e-15	VVAYLQQIWWFEVDG
Lus10008898.g|Lus10008898	+	142	4.75e-16	EVAELVDVCWFEIRG
Lus10013463.g|Lus10013463	+	140	5.80e-10	EVAELRFVPALDIRG
Lus10015208.g|Lus10015208	+	131	9.63e-13	EVAMLRTMSWLEIDG
Lus10015209.g|Lus10015209	+	131	9.63e-13	EVAMLRTMSWLEIDG
Lus10018171.g|Lus10018171	+	161	3.41e-13	EAAELVGVCWLEIKG
Lus10018300.g|Lus10018300	+	222	5.51e-9	GPTELLQVSWLEVSS
Lus10018301.g|Lus10018301	+	78	1.61e-9	MGAMLVQVNWIQVTG
Lus10018303.g|Lus10018303	+	80	1.61e-9	MGAMLVQVNWIQVTG
Lus10018304.g|Lus10018304	+	254	6.57e-13	EAAEVLAVCWLEVHG
Lus10020673.g|Lus10020673	+	129	8.32e-12	EVAVLRTMSWLEIEG
Lus10020674.g|Lus10020674	+	129	8.32e-12	EVAVLRTMSWLEIEG
Lus10023207.g|Lus10023207	+	143	4.75e-16	EVAELVDVCWFEIRG
Lus10024494.g|Lus10024494	+	170	2.15e-15	SVAYLQQIWWFEVSG
Lus10025660.g|Lus10025660	+	133	3.28e-12	EVAVLDLVWWLEIRG
Lus10025666.g|Lus10025666	+	158	3.41e-13	EAAELVGVCWLEIKG
Lus10027423.g|Lus10027423	+	158	5.06e-13	QIAYLQQTWWLEVVG
Lus10029593.g|Lus10029593	+	171	2.15e-15	SVAYLQQIWWFEVSG
Lus10029673.g|Lus10029673	+	124	7.42e-12	QVAELLKVCWFEISA
Lus10029674.g|Lus10029674	+	138	3.55e-14	EVAELVGVCWLEVKG
Lus10029872.g|Lus10029872	+	129	8.32e-12	EVAVLRTMSWLEIEG
Lus10031472.g|Lus10031472	+	135	1.03e-11	EVALLRTMSWLEIDG
Lus10031473.g|Lus10031473	+	131	1.03e-11	EVALLRTMSWLEIDG
Lus10031484.g|Lus10031484	+	131	1.03e-11	EVALLRTMSWLEIDG
Lus10040602.g|Lus10040602	+	253	6.57e-13	EAAEVLAVCWLEVHG
Lus10040603.g|Lus10040603	+	79	9.18e-9	MGAMLAQVNWIQVTG
Lus10040606.g|Lus10040606	+	77	1.61e-9	MGAMLVQVNWIQVTG
Lus10040607.g|Lus10040607	+	222	5.51e-9	GPTELLQVSWLEVSS
Lus10042712.g|Lus10042712	+	131	7.42e-12	QVAELLKVCWFEISA
Lus10042713.g|Lus10042713	+	141	3.55e-14	EVAELVGVCWLEVKG
Mapoly0007s0161	+	142	5.76e-13	RVAHLLAVCWLEVTG
Mapoly0022s0146	+	225	2.57e-12	SVANLRDVCWLELRG
Mapoly0024s0070	+	213	5.80e-10	EVAYVAEVRWLEVEG
Mapoly0036s0061	+	156	5.90e-12	KSAYLKAVCWLDVKG
Mapoly0036s0064	+	156	1.31e-11	KSAYLKAVCWLHVKG
Mapoly0036s0066	+	157	6.61e-12	KSAYLQQVCWLSVKG
Mapoly0036s0068	+	156	1.39e-8	KSAYLNAVCFLSVKG
Mapoly0036s0069	+	157	1.59e-12	KSAYLKQVCWLHVKG
MDP0000136671|MDP0000136671	+	132	1.64e-14	EVAELRTIWWLEICG
MDP0000138697|MDP0000138697	+	117	7.05e-16	SVAYLQQIWWFEVDG
MDP0000154049|MDP0000154049	+	79	8.53e-16	EVAELVDVCWLEIHG
MDP0000157654|MDP0000157654	+	98	4.45e-13	EVAALVVVWWLEIRG
MDP0000184950|MDP0000184950	+	239	7.05e-16	SVAYLQQIWWFEVDG
MDP0000201183|MDP0000201183	+	29	3.14e-11	DPTELKQVSWLEVTG
MDP0000206154|MDP0000206154	+	55	1.63e-11	EPAELIQVSWLEXTG
MDP0000211749|MDP0000211749	+	40	1.80e-15	VVAYLQQIWWFEVDG
MDP0000221142|MDP0000221142	+	108	1.40e-12	EVPELIVVWWLDIRG
MDP0000252442|MDP0000252442	+	1486	1.24e-15	EVAELRSVWWLEIRG
MDP0000255986|MDP0000255986	+	127	1.16e-7	EVAKLTGVRDLDVQG
MDP0000278145|MDP0000278145	+	6	4.11e-14	EVAELVVVWWLEING
MDP0000280944|MDP0000280944	+	597	7.42e-12	DVAELLDVCRLEVYG
MDP0000311732|MDP0000311732	+	6	4.11e-14	EVAELVVVWWLEING
MDP0000313850|MDP0000313850	+	60	8.57e-14	EVAEVVHVWWLEIRG
MDP0000321902|MDP0000321902	+	79	8.53e-16	EVAELVDVCWLEIHG
MDP0000372527|MDP0000372527	+	172	5.54e-14	DAAELLNVCWLEVHG
MDP0000392632|MDP0000392632	+	30	1.50e-15	EVAELISVCWLEIRG
MDP0000483289|MDP0000483289	+	50	2.90e-12	DAAELLDACWLEVHG
MDP0000623328|MDP0000623328	+	32	5.54e-14	DAAELLNVCWLEVHG
MDP0000648250|MDP0000648250	+	268	1.24e-15	EVAELRSVWWLEIRG
MDP0000738781|MDP0000738781	+	81	1.40e-12	EVPELIVVWWLDIRG
MDP0000780738|MDP0000780738	+	32	9.90e-14	DVAELLDVCWLDVNG
MDP0000813111|MDP0000813111	+	102	9.90e-14	DVAELLDVCWLDVNG
MDP0000860251|MDP0000860251	+	54	6.57e-13	DPAELKQVSWLEVTG
MDP0000924331|MDP0000924331	+	97	2.51e-9	DAAELLDVLSLEVKG
Medtr0002s0020|Medtr0002s0020.1	+	154	5.54e-14	TVAYLHQIWWLEVEG
Medtr0026s0010|Medtr0026s0010.1	+	48	2.90e-12	DCAELIQVSWLEVSG
Medtr0113s0040|Medtr0113s0040.1	+	149	2.90e-12	SVAYLQQMWWVEVLG
Medtr1g026510|Medtr1g026510.1	+	138	3.00e-9	EVVEILNVCRLKIRG
Medtr1g076870|Medtr1g076870.1	+	4	7.00e-10	EVAKLCLVYSLEIRG
Medtr1g078470|Medtr1g078470.1	+	54	4.45e-13	EVAQLLKVWWLDISG
Medtr1g079130|Medtr1g079130.1	+	30	2.15e-15	EVAELVSVCWFEIRG
Medtr1g079140|Medtr1g079140.1	+	143	3.55e-14	EAAELVSVCWFEIRG
Medtr1g079180|Medtr1g079180.1	+	133	2.62e-14	EVAELLEVWWLDIRG
Medtr1g079200|Medtr1g079200.1	+	129	2.27e-13	EVAELLVVCWLHISG
Medtr1g079210|Medtr1g079210.1	+	8	3.05e-14	RVAYLRHVWWLEIRG
Medtr1g079230|Medtr1g079230.1	+	130	1.99e-13	EVAYLRLVWWHEIRG
Medtr1g079250|Medtr1g079250.1	+	133	4.31e-11	EVVELLNMCRLEICG
Medtr1g079260|Medtr1g079260.1	+	130	3.13e-16	EVAELLHVCWLEIRG
Medtr1g079350|Medtr1g079350.1	+	135	2.30e-9	EVAELDDVCGIDICG
Medtr1g079370|Medtr1g079370.1	+	130	5.20e-15	EVAKLVDVCWLEIRG
Medtr1g079380|Medtr1g079380.1	+	130	8.58e-15	EVAKLVDVCWLEIHG
Medtr1g079400|Medtr1g079400.1	+	142	1.75e-9	EVARLRIVCWFAFEG
Medtr1g079410|Medtr1g079410.1	+	138	4.79e-14	EVARLRTVCWFEISG
Medtr1g079460|Medtr1g079460.1	+	133	6.57e-13	EVAELRAVLWLEIRG
Medtr1g079850|Medtr1g079850.1	+	134	6.61e-12	KVAKLLHVRWLEIHG
Medtr1g083580|Medtr1g083580.1	+	137	1.40e-12	EVAEVRTVSWLEIKG
Medtr1g100597|Medtr1g100597.1	+	130	1.99e-13	EVANLRLVWWLEIRG
Medtr1g100613|Medtr1g100613.1	+	115	3.90e-13	EVAKLCLVWWLEIRG
Medtr1g101390|Medtr1g101390.1	+	155	3.68e-12	NVAYLQQMWWVEVIG
Medtr3g006850|Medtr3g006850.1	+	156	9.18e-9	EVVKLCLVFSLEIRG
Medtr3g058640|Medtr3g058640.1	+	9	1.35e-7	EVAKLRLLFSHEICG
Medtr3g452600|Medtr3g452600.1	+	134	1.50e-8	EVAKLSLVFSHEIRG
Medtr4g023570|Medtr4g023570.1	+	127	3.97e-10	EVAELRTICYLETIG
Medtr4g083970|Medtr4g083970.1	+	174	1.00e-14	EVAELKRVCWLEVHG
Medtr4g102770|Medtr4g102770.1	+	147	7.05e-16	SVAYLQQIWWFEVDG
Medtr5g010800|Medtr5g010800.1	+	144	3.05e-14	TVAYLQHTWWFEVDG
Medtr7g096300|Medtr7g096300.1	+	129	1.03e-11	EVAELRDVFSLEIRG
Medtr7g096310|Medtr7g096310.1	+	107	3.13e-8	EVVEIRNAFSLEIRG
Medtr7g103380|Medtr7g103380.1	+	146	2.24e-14	IVAYLQQIWWFEVDG
Medtr7g112550|Medtr7g112550.1	+	135	1.72e-13	EVAELRTVNWLEIEG
Medtr7g112560|Medtr7g112560.1	+	127	6.43e-14	EAAELRTICWLEIKG
PAB00008414_Picea	+	132	6.92e-35	EIAELLAVCRLDVQGQ
PAB00008836_Picea	+	3	3.50e-46	MLAELSRVWWLEVRG
PAB00008837_Picea	+	151	4.26e-46	VLAELSKVWWLEVQG
PAB00009593_Picea	+	45	1.56e-38	EVAKLRNVCWLEVRG
PAB00013786_Picea	+	144	2.02e-40	ELAELLLVCWLEVRG
PAB00014461_Picea	+	134	1.78e-33	EIAELVAVCWLEVRG
PAB00014838_Picea	+	18	3.55e-38	VLAELKYVWWFHVSG
PAB00016928_Picea	+	143	1.03e-36	EIAELLNVCWLEVGG
PAB00020214_Picea	+	47	1.20e-39	MLAELSKVWWLEVLG
PAB00022452_Picea	+	241	3.40e-36	EVAELLRVWWLELGG
PAB00028799_Picea	+	136	4.16e-39	VLAELIMVWWFDVSG
PAB00031723_Picea	+	148	5.68e-40	EIAELKAVSWLEVRG
PAB00032463_Picea	+	11	5.78e-36	ELAALLAVVWLEVRG
PAB00033015_Picea	+	131	3.79e-36	EIAELVAVCWLEVKG
PAB00033274_Picea	+	109	3.16e-33	LIDGGTKVCWFEVRG
PAB00040739_Picea	+	131	1.96e-33	VLAELIMVGWFDVIG
PAB00040932_Picea	+	167	1.20e-39	EVAELLMICWLEVRG
PAB00042980_Picea	+	138	1.21e-33	EIAELVTVCWLEVQG
PAB00044894_Picea	+	141	8.16e-45	VLAELSLVWWLEVRG
PAB00049884_Picea	+	156	1.19e-41	ELVKLKAVCWLEVRG
PAB00054149_Picea	+	195	3.40e-36	EVAELLRVWWLELGG
PAB00056869_Picea	+	166	3.73e-29	ELASLLAVVPLEVRG
PAB00058243_Picea	+	125	2.81e-34	EIAKLVEVCWLEVKG
PAB00064282_Picea	+	176	8.82e-36	ALAKLEKVCWLDIRG
PAB00066054_Picea	+	167	3.06e-35	EVPELIGVHWLEIKGG
Potri.001G050100|Potri.001G050100.1	+	135	2.24e-14	EVAELRYVWWLDVRG
Potri.001G109800|Potri.001G109800.1	+	218	7.05e-16	SVAYLQQIWWFEVDG
Potri.002G154300|Potri.002G154300.1	+	36	1.64e-10	GFAYLQDIWWFVVDG
Potri.003G121900|Potri.003G121900.1	+	162	7.05e-16	SVAYLQQIWWFEVDG
Potri.005G022000|Potri.005G022000.1	+	135	3.90e-13	EVAVLRTMCWLEIVG
Potri.006G117600|Potri.006G117600.1	+	145	1.80e-15	VVAYLQQIWWFEVDG
Potri.006G266900|Potri.006G266900.1	+	139	1.00e-14	EVAELISVCWLEISG
Potri.006G267000|Potri.006G267000.1	+	151	4.79e-14	EVAELIGVCWLEICG
Potri.008G027200|Potri.008G027200.1	+	31	1.81e-11	KSAELLEVCWLDVSG
Potri.012G120200|Potri.012G120200.1	+	59	5.06e-13	DPAELLKVCWLEING
Potri.012G120300|Potri.012G120300.1	+	50	8.57e-14	EPAELLQVCWLELTG
Potri.012G120400|Potri.012G120400.1	+	163	5.54e-14	DVAELLDVCWLEIYG
Potri.012G136200|Potri.012G136200.1	+	149	3.05e-14	TIAYLQQIWWLEVVG
Potri.013G012600|Potri.013G012600.1	+	135	3.90e-13	EVAVLRTMCWLEIVG
Potri.014G075800|Potri.014G075800.1	+	151	2.53e-16	TVAYLQQIWWFEIDG
Potri.015G118900|Potri.015G118900.1	+	55	1.45e-11	GPAELLEVCWLDVSG
Potri.015G119100|Potri.015G119100.1	+	29	6.57e-11	GFAELLEVCWLDVSG
Potri.015G120100|Potri.015G120100.1	+	46	3.28e-12	GPAELMAVCWLEIDG
Potri.015G120200|Potri.015G120200.1	+	54	7.47e-13	TPAELVQVCWLELTG
Potri.015G120300|Potri.015G120300.1	+	109	6.57e-11	EGARLLQVNWIEVTG
Potri.015G138600|Potri.015G138600.1	+	151	5.54e-14	TIAYLQQIWWFEVGG
Potri.018G015800|Potri.018G015800.1	+	143	1.50e-15	EVAELISVCWLEIRG
Potri.018G016000|Potri.018G016000.1	+	139	1.24e-15	EVAELIKVCWLEIRG
Potri.018G016100|Potri.018G016100.1	+	145	3.90e-13	EVAELINVCLFEIRG
Potri.T088300|Potri.T088300.1	+	46	2.57e-12	GPAELLKVCWLEIEG
Potri.T088500|Potri.T088500.1	+	46	5.06e-13	DPAELLKVCWLEING
Potri.T088600|Potri.T088600.1	+	50	8.57e-14	EPAELLQVCWLELTG
Potri.T088800|Potri.T088800.1	+	27	5.54e-14	DVAELLDVCWLEIYG
Potri.T096800|Potri.T096800.1	+	16	1.45e-11	GPAELLEVCWLDVSG
Pp3c16_11450	+	142	6.57e-13	EVAQLESVCWFEVKG
Pp3c19_22630	+	196	3.27e-9	EVARLKEVCFFHASG
Pp3c24_14280	+	125	1.72e-13	KVAHLLAICWLEVRG
SMO228G0028	+	127	1.64e-10	KVAHLLAVCRLEVFG
SMO234G0084	+	145	6.57e-13	EVAHLKMVCWLELSG
SMO356G0745	+	119	1.40e-14	EVAFLRDVCWLEIRG
Sobic.001G321500.1	+	160	3.09e-15	SVAYLQQIWWFEVVG
Sobic.001G532000.1	+	155	5.54e-14	SIAYLQQIWWFEVVG
Sobic.002G270200.1	+	160	2.62e-14	TVAYLSQIWWFEVRG
Sobic.003G062500.1	+	141	1.72e-13	EAASLQNVCWLEVHG
Sobic.004G283700.1	+	160	7.05e-16	SVAYLQQIWWLEVDG
Sobic.004G340500.1	+	138	3.68e-15	EVAELVDVCWLEISG
Sobic.004G340566.1	+	152	1.00e-14	EVAELMSVCWFEIRG
Sobic.004G340632.1	+	151	1.02e-15	EVAHLRNVCWFEIRG
Sobic.004G340700.1	+	139	1.00e-14	EAAELQYVWWLEIRG
Sobic.004G340800.2	+	141	1.00e-14	EAAELRHVWWLEIRG
Sobic.004G340900.1	+	140	3.05e-14	ECAELLAVCWLEIRG
Sobic.004G341000.2	+	420	5.32e-11	EAAELQKAKWLEIRG
Sobic.005G118800.1	+	1469	8.44e-10	ASMELLEVWWLEIEG
Sobic.005G119100.1	+	131	2.82e-11	ECAELLAVCWLDFSG
Sobic.006G184300.1	+	171	6.16e-15	SVAYLQQIWWLEVGG
Solyc00g048510.2.1	+	47	1.31e-11	DDAELIQVNWLEVTG
Solyc01g091700.2.1	+	152	3.13e-16	TVAYLQQIWWLEVDG
Solyc01g099990.2.1	+	134	3.28e-12	EGVELIMVCWLEIKG
Solyc01g100000.2.1	+	132	3.90e-9	KVAELKVICKLEVKA
Solyc01g100010.2.1	+	129	2.90e-12	EVAELKTICRLEIEG
Solyc02g031740.2.1_phloem_lectin_	+	47	1.81e-11	DPATLVQVSWLEVTG
Solyc02g069020.2.1	+	144	1.79e-12	PAAELLDVCWLEIHG
Solyc02g069030.2.1	+	136	5.28e-10	LAAELKSVRWLEVCG
Solyc02g069060.2.1	+	47	1.31e-11	DDAELIQVNWLEVTG
Solyc03g026160.2.1	+	16	4.36e-10	TFAFLKQIWWVEVEG
Solyc04g050990.2.1	+	138	1.19e-14	EVAELLDVCWFDISG
Solyc04g056680.1.1	+	49	4.16e-12	EVAKLKSISWLDIRG
Solyc05g053620.2.1	+	32	1.24e-15	EVAELLNVCWLDIRG
Solyc05g055870.2.1	+	145	1.19e-14	EVAELLDVCWFDISG
Solyc08g080360.2.1	+	152	7.05e-16	SVAYLQQIWWFEVDG
Solyc09g008820.2.1	+	147	1.30e-13	VVAYCQQVWWFEVSG
Solyc10g017960.1.1	+	148	7.27e-15	TVAYLQQMWWLEVGG
Solyc10g051160.1.1	+	142	9.28e-10	EVAALKRVWSLDIGG
Solyc10g083730.1.1	+	146	1.30e-13	VVAYCQQVWWFEVSG
Solyc10g085490.1.1	+	146	4.67e-12	AVAYCQQVWWFELSG
Solyc11g006740.1.1	+	47	4.65e-9	EVAKLELLWWFQILG
Solyc12g044930.1.1	+	131	7.42e-14	EVAHLHTVCWLDIRG
Solyc12g056410.1.1	+	153	2.90e-12	SIAYLQQIWWVEVGG
Solyc12g096890.1.1	+	30	2.27e-13	EVAKLKRVCWLDIRG
Solyc12g096900.1.1	+	250	3.90e-13	EVAKLKWVCWLDIRG
Solyc12g098190.1.1	+	130	4.67e-12	EVANLRFVCWLDMRG
Solyc12g098200.1.1	+	131	3.28e-12	EVAHLKGVSWLDIRG
Sphfalx0022s0154|Sphfalx0022s0154.1	+	164	2.27e-13	KVAHLLAVCWLEISG
Sphfalx0038s0034|Sphfalx0038s0034.1	+	169	1.45e-11	LVAELKSVCWFEAKG
Sphfalx0090s0092|Sphfalx0090s0092.1	+	618	1.72e-13	EVAHLQKVCWFEMGG
Sphfalx0203s0006|Sphfalx0203s0006.1	+	126	1.64e-10	KIAHLLAVCCLEING
Sphfalx0271s0029|Sphfalx0271s0029.1	+	4	6.61e-12	EVAHLQKVWWLQLVG
Sphfalx0276s0007|Sphfalx0276s0007.1	+	182	1.09e-12	LVAELRNVCWFEARG
Sphfalx0333s0010|Sphfalx0333s0010.1	+	128	5.32e-11	EIAHLDAVCWFHVSG
Sphfalx0341s0009|Sphfalx0341s0009.1	+	760	1.72e-13	EVAHLQKVCWFEMGG
Thecc1EG005420t1	+	176	3.13e-16	TVAYLQQIWWFEVDG
Thecc1EG015102t1	+	148	1.50e-15	TVAYLQQIWWFEVVG
Thecc1EG016185t1	+	175	1.64e-14	SIAYLQQIWWFEVDG
Thecc1EG020357t1	+	137	1.09e-12	EVAELKQVWSLDVKG
Thecc1EG020360t1	+	132	1.80e-10	EVPKLKNVWRLDVKG
Thecc1EG020361t1	+	347	5.16e-6	EVAELVGITMIGFEG
Thecc1EG020364t1	+	133	2.26e-11	EAAKLEIVWWLEVKG
Thecc1EG020365t1	+	139	8.57e-14	EVAELKVVCWLDIKG
Thecc1EG020366t1	+	139	9.63e-13	EVAELKVVCWLNIKG
Thecc1EG022394t1	+	147	2.24e-14	IVAYLQQIWWFEVDG
Thecc1EG025281t1	+	146	1.50e-15	EVAELISVCWLEIRG
Thecc1EG025747t1	+	66	1.40e-12	EVAKLSHICWLDVRG
Thecc1EG025750t1	+	86	1.99e-13	EVAKLRTVCWLHVKG
Thecc1EG026694t1	+	200	3.05e-14	EVAELKTVSWLEIHG
Thecc1EG026697t1	+	162	8.95e-11	RVAVLRTTDWLEIRG
Thecc1EG027002t1	+	792	5.90e-12	DVAELLDVCWLEMNV
Thecc1EG027003t1	+	632	5.91e-11	DVVELLDVWWLEMHV
Thecc1EG027015t1	+	631	1.64e-10	NVVELLDVCWLEMHV
Thecc1EG027016t1	+	1506	9.90e-11	NVAKLLKVCWLEMHV
Thecc1EG027022t1	+	33	3.28e-12	DVAELLAVCWLEMRV
Thecc1EG027025t1	+	811	2.57e-12	DVAELLDVCWLEMHV
Thecc1EG029373t1	+	54	1.00e-14	EVAELVQVSWLEVTG
Thecc1EG029383t1	+	113	1.00e-14	EVAELVQVSWLEVTG
Thecc1EG029384t1	+	139	6.43e-14	DVAELLQVCWLEIHV
Thecc1EG040839t1	+	180	9.90e-14	EVAKLNYVWWLEIRG

## Sheet: Nictaba motif 3
Name	Strand	Start	P-value	Sites
AHYPO_000643|AHYPO_000643-RA	+	238	2.06e-10	KRGCWIEYNVGEFIV
AHYPO_001626|AHYPO_001626-RA	+	957	1.59e-8	PRDEWIRLAIGEFMT
AHYPO_002108|AHYPO_002108-RA	+	168	7.53e-9	PKGEWLRIPVGEFKA
AHYPO_007438|AHYPO_007438-RA	+	183	2.30e-15	RNDGWMEIELGQFFC
AHYPO_009083|AHYPO_009083-RA	+	226	3.95e-11	RDDGWMELEMGRYLV
AHYPO_013918|AHYPO_013918-RA	+	216	3.77e-9	PKGQWLRIPVGEFRA
AHYPO_017952|AHYPO_017952-RA	+	220	2.85e-12	RDDGWMEIEMGRYKV
AHYPO_018078|AHYPO_018078-RA	+	51	9.99e-8	PKGEWFELNLGCFQA
AHYPO_019197|AHYPO_019197-RA	+	884	6.32e-10	PRNKWIEILIGEFDT
AHYPO_019220|AHYPO_019220-RA	+	263	2.22e-11	RSDEWQEIKIGEFST
AT1G09155|AT1G09155.1	+	229	1.43e-15	RDDGWMEIELGEFET
AT1G33920|AT1G33920.1	+	116	9.32e-8	IGKRWIDISAGEFVT
AT1G56240|AT1G56240.1	+	233	7.55e-15	RDDGWLEIELGEFVT
AT1G56250|AT1G56250.1	+	233	1.43e-15	RDDGWMEIELGEFET
AT1G65390|AT1G65390.1	+	362	5.76e-11	ISDQWLDIPVGEFTT
AT1G80110|AT1G80110.1	+	208	4.38e-12	RRDGWYEVELGQFFK
AT2G02230|AT2G02230.1	+	280	2.68e-11	RVDGWSEVELGKFYI
AT2G02240|AT2G02240.1	+	270	5.29e-17	REDGWMEAELGEFFN
AT2G02250|AT2G02250.1	+	257	6.55e-15	RKDGWMEAELGQFFN
AT2G02280|AT2G02280.1	+	90	1.44e-9	GEDGWMATEFGEFFA
AT2G02300|AT2G02300.1	+	228	7.56e-13	RQDGWMEAKIGDFYN
AT2G02310|AT2G02310.1	+	254	2.30e-15	RGDGWMEAEIGDFFN
AT2G02320|AT2G02320.1	+	249	2.60e-18	REDGWMEIEIGEFFN
AT2G02340|AT2G02340.1	+	252	9.33e-17	RKDGWMEIKIGEFFN
AT2G02350|AT2G02350.1	+	130	1.43e-15	REDGWMETEIGEFYN
AT2G02360|AT2G02360.1	+	219	8.07e-19	REDGWMEIELGEFFN
AT2G26820|AT2G26820.1	+	414	1.97e-8	IGKGWVTIHAGEFIT
AT3G53000|AT3G53000.1	+	236	8.85e-10	KRGYWIEYRVGEFIV
AT4G19840|AT4G19840.1	+	197	1.22e-7	PRYKWVDVRVGEFVP
AT4G19850|AT4G19850.1	+	144	4.40e-9	ERNKWVEIPAGEFMI
AT5G24560|AT5G24560.1	+	201	3.96e-14	REDGWLEIELGEYYV
AT5G45070|AT5G45070.1	+	304	4.67e-8	IGENWVDIPVGDFEA
AT5G52120|AT5G52120.1	+	56	4.47e-4	RSDAVWEDKLPSNYK
ATR0661G290	+	222	6.17e-8	CYERWFEFKVGEFMV
ATR0736G005	+	149	2.57e-12	EGNGWMELEVGEFFV
ATR0763G201	+	133	9.05e-7	RPQEWFKIVGGDFKV
Azfi.s0229.g059124_Azolla	+	270	3.24e-11	GFEKWFEFMVGEIVV
Azfi.s0322.g064518_Azolla	+	253	1.41e-15	VGAGWLDLDAGEFTV
Azfi.s0322.g064522_Azolla	+	198	8.17e-15	VGGEWMELDVGEFSV
Azfi.s0405.g068386_Azolla	+	271	1.26e-12	MGDRWLELDVGTFSV
Azfi.s2399.g111181_Azolla	+	253	1.41e-15	VGAGWLDLDAGEFTV
Brara.A01071|Brara.A01071.1	+	170	9.99e-8	PRYQWVDIIVGEFKP
Brara.A01072|Brara.A01072.1	+	143	3.47e-9	GRNRWVEILAGEFRT
Brara.A02261|Brara.A02261.1	+	232	1.43e-15	RDDGWMEIELGEFET
Brara.B03095|Brara.B03095.1	+	276	2.24e-10	RGDKWSEVKLGSFYI
Brara.B03096|Brara.B03096.1	+	224	1.00e-14	RDDGWMEAELGQFYN
Brara.B03098|Brara.B03098.1	+	225	1.64e-16	REDGWMEAELGEFYN
Brara.B03099|Brara.B03099.1	+	74	5.29e-17	REDGWMEAELGEFFN
Brara.B03100|Brara.B03100.1	+	285	3.46e-14	REDGWIEAEIGDFFN
Brara.B03101|Brara.B03101.1	+	233	7.60e-14	REDGWREIELGRFFN
Brara.F00578|Brara.F00578.1	+	224	8.91e-16	REDGWMEIELGEFET
Brara.F02670|Brara.F02670.1	+	162	1.48e-12	QEDGWLEIEIGEYYV
Brara.F03422|Brara.F03422.1	+	236	3.46e-14	RGDGWMEAELGELYN
Brara.F03423|Brara.F03423.1	+	275	1.48e-12	GGDGWMEAELGELYN
Brara.F03424|Brara.F03424.1	+	252	3.77e-9	RVDGWSEVNLGRFTL
Brara.F03426|Brara.F03426.1	+	258	7.56e-13	RGDGWSEVKLGNFYN
Brara.G03745|Brara.G03745.1	+	206	1.44e-9	RSDDWYEVQLGHFFK
Brara.H00998|Brara.H00998.1	+	175	3.51e-8	PRYQWVDIKVGDFKH
Brara.H02842|Brara.H02842.1	+	220	1.43e-15	RDDGWMEIELGEFET
Brara.I01871|Brara.I01871.1	+	306	4.34e-8	TGEHWVDIHVGEFEA
Brara.I01872|Brara.I01872.1	+	306	1.71e-8	IGENWVDIHVGEFEA
Brara.I03598|Brara.I03598.1	+	237	4.07e-9	KRGFWIDYKVGEFVV
Brara.K00246|Brara.K00246.1	+	85	2.93e-10	RSDKWSEVKLGSFYI
Carubv10002546m.g|Carubv10002546m	+	201	3.96e-14	REDGWLEIELGEYYV
Carubv10005642m.g|Carubv10005642m	+	186	6.17e-8	PRYKWVDIRVGEFVP
Carubv10006319m.g|Carubv10006319m	+	158	4.40e-9	EKNRWVEIPAGEFRT
Carubv10009939m.g|Carubv10009939m	+	231	1.30e-4	RDDGWMETGREGGED
Carubv10017527m.g|Carubv10017527m	+	300	4.38e-12	RGDGWSEVELGKFYI
Carubv10017732m.g|Carubv10017732m	+	236	3.18e-10	KRGCWIEYRVGEFIV
Carubv10017801m.g|Carubv10017801m	+	228	5.29e-17	REDGWMEAELGEFFN
Carubv10018680m.g|Carubv10018680m	+	207	6.68e-14	REDGWMETELGEFST
Carubv10018760m.g|Carubv10018760m	+	247	5.65e-15	RRDGWIEAKIGEFFN
Carubv10018877m.g|Carubv10018877m	+	255	3.62e-17	RKDGWMEIKLGEFFN
Carubv10018893m.g|Carubv10018893m	+	256	2.65e-14	RGDGWIEAEIGDFFN
Carubv10019372m.g|Carubv10019372m	+	232	5.29e-17	REDGWMEAELGEFFN
Carubv10019504m.g|Carubv10019504m	+	257	1.64e-16	RKDGWMEAELGEFFN
Carubv10019527m.g|Carubv10019527m	+	246	7.56e-13	RRDGWMEAKIGDIFN
Carubv10020754m.g|Carubv10020754m	+	232	1.97e-15	RNDGWMEIELGEFET
Carubv10020797m.g|Carubv10020797m	+	220	4.14e-10	RRDGWYEVELGHLFE
Carubv10021506m.g|Carubv10021506m	+	174	1.43e-15	RDDGWMEIELGEFET
Carubv10023738m.g|Carubv10023738m	+	235	8.76e-9	HKGFWREYKVGEFVV
Carubv10026361m.g|Carubv10026361m	+	414	2.45e-10	ITDEWIDIPVGEFTT
Carubv10026583m.g|Carubv10026583m	+	337	7.53e-9	ETIKWMDIPVGEFTT
Carubv10028098m.g|Carubv10028098m	+	314	8.76e-9	ITNEWVDILVGEFTT
Carubv10028338m.g|Carubv10028338m	+	305	1.71e-8	IGENWVDIHVGEFEA
Carubv10028474m.g|Carubv10028474m	+	343	2.90e-7	IGRGWVDILAGVFVV
Cre14.g621100	+	585	2.70e-7	AGRGWYEQAAGEFEV
Cre14.g621400	+	450	1.35e-4	VAAGEFEVPPGAIYD
Csa1M421890	+	246	3.33e-13	RHDGWFEIELGELRN
Csa1M421900	+	242	7.35e-12	RHDDWFETELGEFDN
Csa1M421910	+	257	1.49e-11	RSDGLFEIELGEFQT
Csa1M421920	+	253	1.18e-12	RHDGWFEIELGEFIG
Csa1M421930	+	251	5.99e-12	RRDGWFQIELGEFES
Csa1M542510	+	169	7.48e-10	PRDVWFTIKIGEFKV
Csa1M568500	+	147	1.81e-11	NDDSWIEIELGEFYV
Csa1M703070	+	207	2.68e-10	PRGRWFEIPIGDFIV
Csa2M032230	+	255	6.41e-16	REDGWLEVELGEFFT
Csa2M032730	+	255	6.41e-16	REDGWLEVELGEFFT
Csa2M094900	+	271	1.49e-11	REDRWLEVQLGEFFH
Csa3M132020	+	218	1.97e-15	RSDGWMEVEMGEIFN
Csa3M132520	+	218	2.03e-18	RSDGWMEVEMGEFFN
Csa3M132530	+	218	2.03e-18	RSDGWMEVEMGEFFN
Csa3M748230	+	236	4.50e-10	KRGSWIEYKVGEFLV
Csa4M500830	+	107	3.01e-6	QPNVWFNMPLGGFTL
Csa4M501830	+	107	8.01e-7	QPNVWFKIPIGKFIL
Csa7M056500	+	120	1.71e-7	KRGEWVEIAAGDLSV
g47097_Chara	+	246	3.15e-9	RYPRWSELRVGTIEVV
GBI00007178_Ginkgo	+	227	9.51e-14	GSNGWKELVGGDFTV
GBI00020303_Ginkgo	+	52	1.60e-13	AEQGWMEFDAGEFVV
Glyma.03G189500|Glyma.03G189500.1	+	234	8.85e-10	KRGHWVDYKVGEFIV
Glyma.03G233800|Glyma.03G233800.1	+	240	8.07e-19	REDGWMEIELGEFFN
Glyma.03G253900|Glyma.03G253900.1	+	263	3.89e-16	RSDGWMEVELGDFFN
Glyma.06G270800|Glyma.06G270800.1	+	215	1.94e-16	REDGWMEVEMGEFFS
Glyma.06G271000|Glyma.06G271000.1	+	215	1.94e-16	REDGWMEVEMGEFFS
Glyma.07G222500|Glyma.07G222500.1	+	121	2.53e-9	LRESWMEILVGEFVA
Glyma.10G064800|Glyma.10G064800.1	+	239	1.85e-9	KRGYWVDYKVGEFIV
Glyma.10G150400|Glyma.10G150400.1	+	215	3.38e-18	REDGWMEIEMGEFFC
Glyma.10G169300|Glyma.10G169300.1	+	249	1.04e-15	RKDKWLEIEMGEFFN
Glyma.10G169600|Glyma.10G169600.1	+	213	5.08e-18	RSDGWLEIEMGEFFN
Glyma.13G149600|Glyma.13G149600.1	+	237	6.88e-10	KRGCWVDYKVGEFIV
Glyma.14G073300|Glyma.14G073300.1	+	207	5.08e-18	RSDGWLEIEMGEFFN
Glyma.19G231000|Glyma.19G231000.1	+	239	1.14e-16	REDGWMEIELGEFFS
Glyma.20G020900|Glyma.20G020900.1	+	165	7.48e-10	LRECWIEIPVGEFVA
Glyma.20G021000|Glyma.20G021000.1	+	124	1.33e-9	LRENWMEILVGEFVA
Glyma.20G021200|Glyma.20G021200.1	+	125	1.17e-8	SRESWLEILVGEFVA
Glyma.20G021500|Glyma.20G021500.1	+	226	1.48e-8	SRESWIEILVGEFVA
Glyma.20G220100|Glyma.20G220100.1	+	250	1.34e-14	RADEWLEVELGEFFN
Glyma.20G220200|Glyma.20G220200.1	+	216	5.08e-18	RSDGWLEIEMGEFFN
Glyma.20G220300|Glyma.20G220300.1	+	230	3.47e-9	RSDGWLEFELVGFFD
GSMUA_Achr1T05720_001	+	218	4.75e-13	RNDDWMELELGEFYI
GSMUA_Achr1T05730_001	+	203	9.80e-14	RNDDWMELELGEFYT
GSMUA_Achr1T05750_001	+	225	4.75e-13	RNDDWMELELGEFYI
GSMUA_Achr1T20450_001	+	206	4.37e-17	REDGWMEAEMGEFYN
GSMUA_Achr5T10170_001	+	112	1.94e-16	RDDGWMEIEMGEFLN
GSMUA_Achr6T20080_001	+	123	5.55e-9	RSKGWREIHGGEFSL
GSMUA_Achr6T36620_001	+	210	9.50e-13	RDDGWMEAELGELYI
GSMUA_Achr8T03670_001	+	237	2.06e-12	REDGWMEMELADFYT
GSMUA_Achr9T02770_001	+	236	2.77e-16	RDDGWMEIELGDFYN
GSMUA_AchrUn_randomT28530_001	+	144	1.60e-7	RSNEWQEIHGGELKM
GSVIVG01003897001|GSVIVT01003897001	+	236	1.83e-13	REDSWFEIELGEFFI
GSVIVG01003898001|GSVIVT01003898001	+	279	1.83e-13	RKDGWLEIELGEFLS
GSVIVG01003904001|GSVIVT01003904001	+	260	1.25e-13	RIDGWYEVELGEFFN
GSVIVG01003907001|GSVIVT01003907001	+	262	1.97e-17	REDGWLEIELGEFFN
GSVIVG01012084001|GSVIVT01012084001	+	190	3.18e-10	PKGQWIEIPVGQFQT
GSVIVG01012085001|GSVIVT01012085001	+	135	4.14e-10	KHDVWHEIPGGEFSV
GSVIVG01019344001|GSVIVT01019344001	+	128	6.95e-11	PRGEWIEVKVGEFKT
GSVIVG01019353001|GSVIVT01019353001	+	133	5.14e-9	PRGEWIELNVGNFQT
GSVIVG01031160001|GSVIVT01031160001	+	206	2.68e-15	REDGWMELELGDFFN
GSVIVG01033745001|GSVIVT01033745001	+	236	4.50e-10	KRGCWIDYKVGEFIV
LOC_Os01g06500|LOC_Os01g06500.1	+	195	7.60e-8	IRMKWLELKVGEVKT
LOC_Os02g56750|LOC_Os02g56750.1	+	273	1.43e-10	GGGGWREVELGEFAV
LOC_Os02g56760|LOC_Os02g56760.1	+	225	3.33e-13	RSDGWMELKLGELYN
LOC_Os02g56800|LOC_Os02g56800.1	+	147	3.62e-17	RADGWMEVELGEFFN
LOC_Os02g56810|LOC_Os02g56810.1	+	145	3.62e-17	RADGWMEVELGEFFN
LOC_Os02g56820|LOC_Os02g56820.1	+	355	1.04e-15	RADGWMELELGEFYN
LOC_Os02g56820|LOC_Os02g56820.1bis	+	211	3.62e-17	RADGWMEVELGEFFN
LOC_Os02g56840|LOC_Os02g56840.1	+	246	7.60e-14	RTDEWMELEMGEFIN
LOC_Os04g21130|LOC_Os04g21130.1	+	271	3.51e-7	RSDGWMEQEISTEIS
LOC_Os08g05480|LOC_Os08g05480.1	+	248	8.11e-9	RGDGWSEMELGRVAA
LOC_Os09g01890|LOC_Os09g01890.1	+	155	2.57e-12	RDDGWMEVKLAEFSN
LOC_Os09g35680|LOC_Os09g35680.1	+	54	4.61e-5	SGDGVWEAKLPRNYA
LOC_Os12g03594|LOC_Os12g03594.1	+	324	6.00e-13	RGDGWLEVQLGHFYN
LOC_Os12g03740|LOC_Os12g03740.1	+	252	1.10e-13	RGDGWMEVQLGHFYN
LOC_Os12g30180|LOC_Os12g30180.1	+	427	8.36e-11	RGDGWMELKLAEFAA
Lus10003444.g|Lus10003444	+	137	3.27e-11	RADGWSEVKLGDFLT
Lus10003445.g|Lus10003445	+	146	5.24e-11	RADGWSEVKIGDFLT
Lus10003449.g|Lus10003449	+	447	5.99e-12	RGDGWSEVKMGDFST
Lus10005769.g|Lus10005769	+	246	6.17e-8	QHHGWEHILVGEFSV
Lus10007926.g|Lus10007926	+	228	3.60e-11	RKDGWREIELGKYRN
Lus10008642.g|Lus10008642	+	239	4.90e-10	KRGYWIEYKVGDFTV
Lus10008898.g|Lus10008898	+	237	2.01e-14	RKDGWLEAELGEFYV
Lus10013463.g|Lus10013463	+	228	3.60e-11	RKDGWREIELGKYRN
Lus10015208.g|Lus10015208	+	243	2.33e-13	RGDGWLEVEIGEFWS
Lus10018171.g|Lus10018171	+	292	2.96e-11	RGDEWFEVELGDFLS
Lus10018173.g|Lus10018173	+	129	1.20e-10	RGNCWLEAKLGEFLS
Lus10018301.g|Lus10018301	+	149	3.47e-9	KHGVWHEISGGEFTV
Lus10018303.g|Lus10018303	+	151	1.10e-8	KHGVWHEISSGEFTV
Lus10018304.g|Lus10018304	+	322	6.95e-11	PRMQWIEIPVGEFRT
Lus10020673.g|Lus10020673	+	237	9.80e-14	REDGWLEIEIGEFCS
Lus10020674.g|Lus10020674	+	236	2.68e-15	REDGWLEIEIGEFFS
Lus10023207.g|Lus10023207	+	239	2.01e-14	RKDGWLEAELGEFYV
Lus10025660.g|Lus10025660	+	216	7.60e-8	GETEWRRVKLGEFKN
Lus10025661.g|Lus10025661	+	236	3.22e-9	RGKWWLEAKLGEFHS
Lus10025666.g|Lus10025666	+	290	3.18e-12	RGDGWFEVELGDFLS
Lus10027423.g|Lus10027423	+	243	1.60e-7	LHHGWEHILVGEFSV
Lus10029673.g|Lus10029673	+	208	2.57e-12	RGDGWCEVKIGEFWT
Lus10029674.g|Lus10029674	+	256	5.42e-16	RRDGWFEVELGEFFT
Lus10029872.g|Lus10029872	+	236	9.80e-14	REDGWLEIEIGEFCS
Lus10031471.g|Lus10031471	+	33	2.33e-13	RGDGWLEVEIGEFWS
Lus10031484.g|Lus10031484	+	239	2.33e-13	RGDGWLEVEIGEFWS
Lus10040602.g|Lus10040602	+	321	6.95e-11	PRMQWIEIPVGEFRT
Lus10040603.g|Lus10040603	+	150	3.47e-9	KHGVWHEISGGEFTV
Lus10040606.g|Lus10040606	+	148	7.53e-9	KHGVWHEISGGEFTA
Lus10042712.g|Lus10042712	+	215	2.57e-12	RGDGWCEVKIGEFWT
Lus10042713.g|Lus10042713	+	259	5.42e-16	RRDGWFEVELGEFFT
Mapoly0007s0161	+	217	2.37e-7	VFEEWFEFEVGQIVV
Mapoly0012s0152	+	243	6.36e-6	ADIDWNEYYSGEYYS
Mapoly0022s0146	+	304	5.35e-10	VGGGWKEYDVGEFTV
Mapoly0024s0070	+	298	7.48e-10	VADGWLEYDVGTFTS
Mapoly0036s0064	+	245	5.16e-7	VDTDWKEFHVGDFSV
Mapoly0036s0066	+	240	8.51e-7	DHTDWNELYVGDFTV
Mapoly0036s0068	+	244	1.95e-7	ADTDWNEYYVGDFTV
MDP0000126417|MDP0000126417	+	112	1.64e-16	RNDGWLEIEMGEFFC
MDP0000136671|MDP0000136671	+	236	2.01e-14	RGDGWMEVEIGSFYN
MDP0000154049|MDP0000154049	+	185	1.64e-16	RNDGWLEIEMGEFFC
MDP0000157654|MDP0000157654	+	187	1.16e-14	RPDGWLEVEIGEFFC
MDP0000186207|MDP0000186207	+	200	4.34e-11	RNDWWLEIXMGEYFC
MDP0000211749|MDP0000211749	+	129	4.77e-11	KRGCWVEYKVGEFTV
MDP0000221142|MDP0000221142	+	178	1.16e-14	RPDGWLEVEIGEFFC
MDP0000243527|MDP0000243527	+	115	9.50e-13	GRDRWTEIEMGEFFN
MDP0000252442|MDP0000252442	+	1572	1.10e-13	RTDGWXEMEMGEFFC
MDP0000255986|MDP0000255986	+	197	1.40e-7	PRGVWMELVGGSFQS
MDP0000265483|MDP0000265483	+	1063	1.16e-14	RPDGWLEVEIGEFFC
MDP0000278145|MDP0000278145	+	103	5.35e-13	RPDGWLEVEIGEFLC
MDP0000280944|MDP0000280944	+	665	4.40e-9	QRGTWVEIPAGEFRA
MDP0000300919|MDP0000300919	+	1077	2.33e-13	RPDGWXEVEIGEFFC
MDP0000311732|MDP0000311732	+	103	5.35e-13	RPDGWLEVEIGEFLC
MDP0000313850|MDP0000313850	+	155	1.00e-10	RADSWXEVKLGEFFX
MDP0000321902|MDP0000321902	+	185	1.64e-16	RNDGWLEIEMGEFFC
MDP0000372527|MDP0000372527	+	240	6.95e-11	PRGQWVEIPVGEFRA
MDP0000392632|MDP0000392632	+	146	1.64e-16	RNDGWLEIEMGEFFC
MDP0000483289|MDP0000483289	+	118	7.48e-10	QRGKWVEIPAGEFRA
MDP0000492982|MDP0000492982	+	32	4.77e-11	KRGCWVEYKVGEFTV
MDP0000623328|MDP0000623328	+	100	6.95e-11	PRGQWVEIPVGEFRA
MDP0000648250|MDP0000648250	+	354	8.72e-15	RTDGWFEMEMGEFFC
MDP0000738781|MDP0000738781	+	170	1.16e-14	RPDGWLEVEIGEFFC
Medtr1g026510|Medtr1g026510.1	+	234	8.91e-16	RSDGWLETEMGEFFN
Medtr1g076870|Medtr1g076870.1	+	107	5.08e-18	RSDGWLEIEMGEFFN
Medtr1g078470|Medtr1g078470.1	+	139	2.32e-14	RSDGWLEIEMGEFNS
Medtr1g079130|Medtr1g079130.1	+	141	1.43e-15	RADGWLEMELGEFFN
Medtr1g079140|Medtr1g079140.1	+	258	1.43e-15	RADGWLEMELGEFFN
Medtr1g079180|Medtr1g079180.1	+	220	6.46e-17	RSDGWLEIEIGEFFN
Medtr1g079200|Medtr1g079200.1	+	216	6.46e-17	RSDGWLEIEIGEFFN
Medtr1g079210|Medtr1g079210.1	+	107	2.31e-16	RSDGWLEIEMGDFFN
Medtr1g079220|Medtr1g079220.1	+	51	6.46e-17	RSDGWLEIEIGEFFN
Medtr1g079230|Medtr1g079230.1	+	224	5.08e-18	RSDGWLEIEMGEFFN
Medtr1g079240|Medtr1g079240.1	+	134	1.10e-13	RRDGWLEIEIREFFN
Medtr1g079250|Medtr1g079250.1	+	229	3.76e-13	RSDEWLETEMGEFFI
Medtr1g079260|Medtr1g079260.1	+	224	3.89e-16	RSDGWLEIEMGEFFI
Medtr1g079340|Medtr1g079340.1	+	277	1.30e-17	RSDGWFEIEMGEFFN
Medtr1g079350|Medtr1g079350.1	+	226	1.35e-16	RSDGWFEIEIGEFFN
Medtr1g079370|Medtr1g079370.1	+	217	4.60e-16	RSDGWLEIEMGEFFS
Medtr1g079380|Medtr1g079380.1	+	217	5.08e-18	RSDGWLEIEMGEFFN
Medtr1g079390|Medtr1g079390.1	+	14	1.30e-18	RRDGWLEIEMGEFFN
Medtr1g079400|Medtr1g079400.1	+	231	2.01e-14	RSDGFLEIEMGEFFN
Medtr1g079410|Medtr1g079410.1	+	226	2.01e-14	RSDGFLEIEMGEFFN
Medtr1g079460|Medtr1g079460.1	+	218	5.08e-18	RSDGWLEIEMGEFFN
Medtr1g079850|Medtr1g079850.1	+	233	1.30e-18	RRDGWLEIEMGEFFN
Medtr1g083580|Medtr1g083580.1	+	235	2.93e-17	RDDGWMEIELGEFFC
Medtr1g100597|Medtr1g100597.1	+	225	2.32e-14	RSDGWLEIEMGEFNS
Medtr1g100613|Medtr1g100613.1	+	213	2.96e-13	RSGRWWEIEMGEFFN
Medtr2g079100|Medtr2g079100.1	+	216	1.43e-15	RSDGWLEIEMGKFFN
Medtr3g006850|Medtr3g006850.1	+	266	4.21e-15	RSDGWLEIEMGELFN
Medtr3g450990|Medtr3g450990.1	+	235	1.14e-16	RCDGWLEIEMGEFFN
Medtr3g452600|Medtr3g452600.1	+	219	1.14e-16	RCDGWLEIEMGEFFN
Medtr4g023570|Medtr4g023570.1	+	189	5.24e-11	HKDEWLEIELGSFYT
Medtr4g083970|Medtr4g083970.1	+	242	6.98e-9	LRARWIEVPVGEFVV
Medtr7g096300|Medtr7g096300.1	+	214	1.69e-15	RNDGWLEIHMGEFFT
Medtr7g103380|Medtr7g103380.1	+	235	1.85e-9	KRGYWVDYKVGEFIV
Medtr7g112550|Medtr7g112550.1	+	237	2.77e-16	REDGWMEIEIGEFFS
Medtr7g112560|Medtr7g112560.1	+	209	1.32e-10	HNDEWLEIKLGSFYT
PAB00008414_Picea	+	234	4.59e-18	VEEGWMEFDVGRFVV
PAB00008836_Picea	+	77	1.00e-19	TNGGWMEVVGGEFTA
PAB00008837_Picea	+	225	4.01e-17	TNGGWMGVVGGEFTA
PAB00009593_Picea	+	128	2.55e-12	DDHEWLHLVVGNFKV
PAB00013786_Picea	+	219	3.18e-17	ISGGWMEIVAGEFTP
PAB00014461_Picea	+	237	1.26e-15	VEEGWMEFDAGRFLV
PAB00014838_Picea	+	126	5.61e-14	EDAEWMEVVAGEFTL
PAB00016928_Picea	+	211	5.90e-18	EVDEWVEVVAGEFTV
PAB00020214_Picea	+	121	1.63e-18	TNGGWMEVVGGEFTT
PAB00022452_Picea	+	313	8.68e-22	ANEGWMEVVAGEFTV
PAB00028799_Picea	+	235	4.38e-13	DDDDWIEVVAGVFTV
PAB00032463_Picea	+	87	1.86e-21	NIGGWMEVAAGEFTV
PAB00033015_Picea	+	235	4.05e-18	VEEGWMEFDAGRFVV
PAB00033274_Picea	+	193	9.36e-16	INRGWMEVLGGEFTT
PAB00033976_Picea	+	135	6.52e-10	NESKVTEVYVGEFEV
PAB00040932_Picea	+	243	7.92e-23	NAGGWMEVVAGEFTV
PAB00042980_Picea	+	242	1.26e-18	VEEGWMEFDAGRFVV
PAB00043456_Picea	+	334	2.26e-11	ARGNWTDIYVGEFEV
PAB00044894_Picea	+	215	1.30e-20	INGGWMEVVGGEFTV
PAB00049884_Picea	+	239	1.14e-15	DDHGWLQLVVGKFTV
PAB00054149_Picea	+	267	8.68e-22	ANEGWMEVVAGEFTV
PAB00056869_Picea	+	242	2.28e-14	NNGGWLEVPAGEFTV
PAB00058243_Picea	+	230	3.56e-18	VEEGWMEFDAGRFVV
PAB00064282_Picea	+	247	1.91e-16	ANDGWREVVAGEFTV
PAB00066054_Picea	+	238	4.60e-15	GKHEWMEGVAGEFKT
Potri.001G050100|Potri.001G050100.1	+	216	1.43e-15	RSDGWMEIEMGEFFY
Potri.005G022000|Potri.005G022000.1	+	239	1.23e-15	REDGWLEIELGEFFS
Potri.006G117600|Potri.006G117600.1	+	234	4.50e-10	KRGCWIDYKVGEFIV
Potri.006G266900|Potri.006G266900.1	+	216	7.76e-17	RGDGWLEIELGEFFT
Potri.006G267000|Potri.006G267000.1	+	261	1.64e-16	RGDGWLEIELGEFFC
Potri.012G120200|Potri.012G120200.1	+	128	1.11e-5	QVDHEMEVPFGKLRF
Potri.012G120400|Potri.012G120400.1	+	231	1.44e-9	PREQWIEVPVGELIT
Potri.013G012600|Potri.013G012600.1	+	239	1.97e-15	RDDGWLEIELGEFFS
Potri.015G120300|Potri.015G120300.1	+	181	1.33e-9	KHDVWHEICGGEFTV
Potri.018G015800|Potri.018G015800.1	+	253	1.64e-16	RGDGWLEIELGEFFC
Potri.018G016000|Potri.018G016000.1	+	348	1.97e-15	RGDGWLEIELGDFFT
Potri.018G016100|Potri.018G016100.1	+	233	1.16e-14	RGDGWLEMELGEFFS
Potri.T088300|Potri.T088300.1	+	115	2.00e-6	QVDHEMEVPLGKLQF
Potri.T088500|Potri.T088500.1	+	115	1.11e-5	QVDHEMEVPFGKLRF
Potri.T088800|Potri.T088800.1	+	95	1.44e-9	PREQWIEVPVGELIT
Pp3c16_11450	+	222	3.95e-11	LDDGWVEYDVGEFTV
Pp3c19_22630	+	280	4.07e-9	VDDGWLEFDVGEVTI
Pp3c24_14280	+	200	1.15e-6	CFEDWLEFEVGTINV
Pp3c26_1510	+	82	6.63e-12	VGNGWMEYEVGEFAV
Sacuv1.1s0005.g002864_Salvinia	+	244	2.31e-15	EVGGWLELDVGEFIV
Sacuv1.1s0005.g002865_Salvinia	+	252	8.98e-15	EVGGWLELDVGEFIV
SMO228G0028	+	203	2.09e-7	GFEQWFEFEVGQIVV
SMO234G0084	+	211	4.05e-8	VADNWVEYDVGQIVV
SMO356G0745	+	221	1.22e-11	VEDGWMEYDAGEFCV
Sobic.001G375400.2	+	315	8.11e-9	PENGWSEMEMGRLRT
Sobic.003G062500.1	+	209	1.71e-7	PTKQWLELKAGEVKT
Sobic.004G340500.1	+	278	2.96e-13	RGDGWAEVEMGEFTV
Sobic.004G340566.1	+	255	1.42e-13	RTDGWMELEMGVFYN
Sobic.004G340632.1	+	254	1.42e-13	RTDGWMELEMGVFYN
Sobic.004G340700.1	+	232	2.01e-14	RGDGWMEVEVGEFRS
Sobic.004G340800.2	+	234	2.22e-11	RGDHWMEVELGVFCI
Sobic.004G340900.1	+	230	4.21e-15	RTDGWMEMEMGEFNN
Sobic.004G341000.2	+	273	2.68e-11	RHDGWMEGEMGGFHN
Sobic.004G341100.2	+	208	3.61e-15	RADGWMEMEMGEFKN
Sobic.005G118800.1	+	1549	5.81e-10	RSEGWMELRLGEFSL
Sobic.005G119100.1	+	220	4.77e-11	RPDGWMELEIGEWDN
Sobic.006G184300.1	+	17	2.18e-4	RGRGWGQTSLGDMPE
Solyc01g099990.2.1	+	239	5.65e-15	RDDGWLEIKLGEFYC
Solyc01g100000.2.1	+	219	3.89e-16	REDGWMEIELGEFLN
Solyc01g100010.2.1	+	229	1.97e-17	REDGWLEIELGEFFN
Solyc01g106120.2.1	+	53	3.58e-5	RCDRFEEVETGESDD
Solyc02g031750.2.1	+	194	1.22e-7	GSQKSFEILAGEFFN
Solyc02g069020.2.1	+	212	5.24e-11	RREKWIEIPAGEFMT
Solyc02g069030.2.1	+	204	1.70e-9	AREQWIEVPVGELFT
Solyc02g069040.2.1	+	163	1.39e-6	PKRKWIKIQLGTFMI
Solyc04g050990.2.1	+	248	1.30e-17	RSDGWMEIELGEFFV
Solyc04g056680.1.1	+	131	1.34e-14	RSDGWMELKMGNFFN
Solyc04g056710.1.1	+	65	2.06e-13	RGDGWMGIEMGNFFN
Solyc05g053620.2.1	+	117	2.96e-13	RSDAWLEVKLGEFFN
Solyc05g055870.2.1	+	258	1.69e-15	RSDGWIEVELGEFFV
Solyc09g008820.2.1	+	236	8.36e-11	KRGDWIEYKVGEFIV
Solyc10g083730.1.1	+	235	4.34e-11	KRGCWIEYKVGEFIV
Solyc10g085490.1.1	+	235	2.01e-11	RRGSWIEYKVGEFIV
Solyc11g006740.1.1	+	133	5.24e-11	RDGGWFELELGNFST
Solyc12g044930.1.1	+	214	2.96e-13	RVDGWMEMELGNFIN
Solyc12g096890.1.1	+	112	3.89e-16	RADGWMEIKMGDFFN
Solyc12g096900.1.1	+	332	3.61e-15	RGDGWMELKMGDFFN
Solyc12g098190.1.1	+	213	4.51e-14	RDNGWLEIEMGKFFN
Solyc12g098200.1.1	+	218	3.46e-14	RVDGWMEIELGNFIN
Sphfalx0005s0010|Sphfalx0005s0010.1	+	99	4.14e-10	GDDKWLEYDGGEFTV
Sphfalx0038s0034|Sphfalx0038s0034.1	+	252	1.48e-8	VADDWREFDVGDFVV
Sphfalx0054s0111|Sphfalx0054s0111.1	+	280	2.64e-8	GSHKWLEFDGGEFQV
Sphfalx0090s0092|Sphfalx0090s0092.1	+	708	8.11e-9	VGDNWFEYDVGEINI
Sphfalx0123s0005|Sphfalx0123s0005.1	+	287	2.64e-8	GSHKWLEFDGGEFQV
Sphfalx0203s0006|Sphfalx0203s0006.1	+	201	1.40e-7	GFQEWFEFEVGEITI
Sphfalx0271s0029|Sphfalx0271s0029.1	+	94	9.45e-9	VEDNWFEYDVGEINI
Sphfalx0276s0007|Sphfalx0276s0007.1	+	265	1.71e-8	VEGEWRELDAGEFVV
Sphfalx0333s0010|Sphfalx0333s0010.1	+	222	2.34e-9	VNDDWMEYDAGEIIV
Sphfalx0341s0009|Sphfalx0341s0009.1	+	850	2.12e-8	VGDNWFEYDAGEINI
Thecc1EG020357t1	+	216	5.29e-17	RGDGWMEVKLGEFFN
Thecc1EG020360t1	+	212	1.43e-15	RGDSWLEIEMGEFFN
Thecc1EG020364t1	+	213	1.43e-15	RGNGWMEIEMGEFWN
Thecc1EG020365t1	+	218	5.42e-16	RENGWMEIKMGEFYN
Thecc1EG020366t1	+	218	5.42e-16	RENGWMEIKMGEFYN
Thecc1EG022394t1	+	236	3.47e-10	KRGCWIEYKVGQFIV
Thecc1EG025281t1	+	257	3.89e-16	RVDGWLEIELGEFFN
Thecc1EG025747t1	+	134	5.55e-9	PRGQWIELNVGNFST
Thecc1EG025750t1	+	154	1.02e-8	PKGKWMEVSLGYFCT
Thecc1EG026693t1	+	235	3.33e-13	RADGWTEIELGNFYN
Thecc1EG026694t1	+	302	8.07e-19	REDGWMEIELGEFFN
Thecc1EG026697t1	+	252	3.61e-15	RGDGWMEIELGQFFS
Thecc1EG027002t1	+	860	1.35e-11	PRGVWIEIPVGEFTT
Thecc1EG027003t1	+	700	5.24e-11	PTGVWIEIPVGEFTT
Thecc1EG027015t1	+	699	1.57e-10	PRGEWIEIIVGEFTT
Thecc1EG027016t1	+	1380	6.01e-6	LKDHFVEDDSGEYYC
Thecc1EG027022t1	+	101	3.95e-11	PKGVWIEIPVGEFTT
Thecc1EG027025t1	+	879	3.77e-9	PIGVWTEIHIGEFTT
Thecc1EG029384t1	+	207	1.20e-10	PKEVWIEIPIGEFTT
Thecc1EG040839t1	+	280	1.97e-15	RADGWLEIELGDFFN

## Sheet: Nictaba motif 4
Name	Strand	Start	P-value	Sites
AHYPO_000643|AHYPO_000643-RA	+	272	3.22e-11	HSKGGLCVDSVSI
AHYPO_007438|AHYPO_007438-RA	+	218	1.60e-13	HLKGGLIVEGIEI
AHYPO_009083|AHYPO_009083-RA	+	264	4.57e-13	HWKSGLVVQGIEL
AHYPO_012337|AHYPO_012337-RA	+	262	1.10e-11	HTKGGICVDSVVI
AHYPO_013503|AHYPO_013503-RA	+	277	6.57e-9	HMKGGLSLDSVMI
AHYPO_013918|AHYPO_013918-RA	+	249	1.62e-10	NWKKGLVLKGAVI
AHYPO_017952|AHYPO_017952-RA	+	258	8.71e-13	HWKSGFILQGIEI
AHYPO_018078|AHYPO_018078-RA	+	83	1.49e-9	HWKNGLVIKAAII
AHYPO_018157|AHYPO_018157-RA	+	123	5.43e-12	HTKGGLCLDSVII
AHYPO_019220|AHYPO_019220-RA	+	296	3.88e-13	NWKGGLLVEGIEI
AT1G09155|AT1G09155.1	+	265	4.05e-9	QLKGGIAIDGIEV
AT1G12710|AT1G12710.1	+	267	9.75e-10	HTKGGLSLDSVVV
AT1G31200|AT1G31200.1	+	165	4.26e-8	RWKTGLLIHEAFV
AT1G33920|AT1G33920.1	+	149	9.75e-10	CWKRGLFVKCVEI
AT1G56240|AT1G56240.1	+	266	1.62e-10	QLKGGIVIDGIEV
AT1G56250|AT1G56250.1	+	266	5.09e-10	QLKGGILIDGIEV
AT1G63090|AT1G63090.1	+	265	4.04e-12	HTKGGLCVDSVVV
AT1G65390|AT1G65390.1	+	395	3.25e-10	LWKSGLFVKGVTI
AT1G80110|AT1G80110.1	+	241	1.83e-9	YEKKGLIVYGIEI
AT2G02230|AT2G02230.1	+	318	5.39e-14	NWKSGLIIQGIEI
AT2G02240|AT2G02240.1	+	302	2.48e-11	SWKSGLIIQGIEF
AT2G02250|AT2G02250.1	+	289	1.64e-12	YWKRGLIIQGIEF
AT2G02280|AT2G02280.1	+	126	1.10e-11	YWKCGLIIQGIDI
AT2G02300|AT2G02300.1	+	266	1.00e-10	NMKSGLIIEGIEF
AT2G02310|AT2G02310.1	+	289	3.04e-8	NLKCGVMIEGIEF
AT2G02320|AT2G02320.1	+	284	4.57e-13	NTKRGLIIQGIEI
AT2G02340|AT2G02340.1	+	287	2.24e-15	HWKRGLIIQGIEI
AT2G02350|AT2G02350.1	+	165	2.48e-9	QQKRGLVILGIEI
AT2G02360|AT2G02360.1	+	254	2.48e-11	NRKCGLIIQGIEI
AT2G26820|AT2G26820.1	+	447	5.05e-8	DNRGGLIVKGVLI
AT3G53000|AT3G53000.1	+	270	6.26e-12	HSKGGLCVDSVFI
AT3G61060|AT3G61060.1	+	265	1.64e-12	HTKGGLCIDSVLI
AT4G19840|AT4G19840.1	+	230	7.22e-9	VWKKGLSLKGVAI
AT4G19850|AT4G19850.1	+	178	8.30e-12	QWKSGLIVKGVAI
AT5G24560|AT5G24560.1	+	233	4.04e-12	GWKGGIIVQGIEI
AT5G45070|AT5G45070.1	+	338	4.26e-8	ERKSGLVVKGFAI
AT5G45080|AT5G45080.1	+	376	2.74e-9	YKKKGLVVKGVAI
AT5G45090|AT5G45090.1	+	316	3.03e-9	DRKSGLVVKGVAI
AT5G52120|AT5G52120.1	+	266	8.30e-12	HTKGGLCLDCVII
ATR0661G290	+	256	4.48e-9	FWKGGLLLDCVAV
ATR0736G005	+	181	2.48e-11	HWKSGIIIEGLEI
ATR0757G168	+	273	7.47e-13	HTKGGLCVDSVFI
ATR0763G032	+	141	7.61e-8	AWKSGLLIEKITI
ATR0763G193	+	160	4.06e-10	QWKGGLVILGAKI
ATR0763G201	+	166	3.08e-7	WWKGSLVLGGVKL
Azfi.s0229.g059124_Azolla	+	306	2.64e-12	WKGGLFLDCLTVR
Azfi.s0322.g064518_Azolla	+	285	2.63e-15	WKSGLVIDCVKIQ
Azfi.s0322.g064522_Azolla	+	230	4.37e-13	WKSGLVVDCMKIH
Azfi.s0405.g068386_Azolla	+	303	1.28e-15	WKRGLVVDCVKIQ
Azfi.s2399.g111181_Azolla	+	285	2.63e-15	WKSGLVIDCVKIQ
Brara.A01071|Brara.A01071.1	+	203	1.81e-10	VWKKGLFLKGVEI
Brara.A01072|Brara.A01072.1	+	177	1.81e-10	LWKSGLVVKGVAI
Brara.A02261|Brara.A02261.1	+	265	1.62e-10	QLKGGIVIDGIEV
Brara.B03096|Brara.B03096.1	+	256	1.62e-10	DWKSGLIIQGFEF
Brara.B03098|Brara.B03098.1	+	257	7.90e-14	HWKSGLIVQGIEF
Brara.B03099|Brara.B03099.1	+	106	4.68e-12	YWKCGLIIQGIEF
Brara.B03100|Brara.B03100.1	+	317	8.85e-11	NWKCGVIIQGIEF
Brara.B03101|Brara.B03101.1	+	268	8.71e-13	HWKSGFILQGIEI
Brara.C01442|Brara.C01442.1	+	265	8.30e-12	HTKGGLCLDCVII
Brara.C01840|Brara.C01840.1	+	266	6.90e-11	HSKGGICVDSVFI
Brara.D00126|Brara.D00126.1	+	261	1.64e-12	HTKGGLCIDSVLI
Brara.F00578|Brara.F00578.1	+	257	1.62e-10	QLKGGIVIDGIEV
Brara.F00668|Brara.F00668.1	+	169	5.53e-7	KWKSGLLIYDASV
Brara.F00840|Brara.F00840.1	+	261	1.33e-9	HTKGGLSLDSVIV
Brara.F03422|Brara.F03422.1	+	268	4.17e-11	YWKRGLIIQGFEF
Brara.F03423|Brara.F03423.1	+	307	4.17e-11	YWKRGLIIQGFEF
Brara.F03426|Brara.F03426.1	+	295	1.65e-11	DWKSGLIFQGVEI
Brara.G03745|Brara.G03745.1	+	239	2.24e-9	FEKKGLIVHGIEI
Brara.H00998|Brara.H00998.1	+	208	1.08e-9	VWKKGLFLKGVAI
Brara.H02842|Brara.H02842.1	+	254	1.62e-10	QLKGGIVIDGIEV
Brara.I01211|Brara.I01211.1	+	266	6.26e-12	HTKGGLCVDSVIV
Brara.I01411|Brara.I01411.1	+	266	6.26e-12	HTKGGLCVDSVIV
Brara.I01871|Brara.I01871.1	+	340	3.03e-9	DRKSGLVVKGVAI
Brara.I01872|Brara.I01872.1	+	340	1.64e-8	DRKSGIVVKGVAI
Brara.I02730|Brara.I02730.1	+	161	4.26e-8	RWKTGLLIHEAFV
Brara.I03598|Brara.I03598.1	+	271	6.26e-12	HSKGGLCVDSVFI
Brara.K00246|Brara.K00246.1	+	121	5.43e-12	QWKSGLVFQGIEI
Carubv10002546m.g|Carubv10002546m	+	233	4.04e-12	GWKGGIIVQGIEI
Carubv10005642m.g|Carubv10005642m	+	219	3.03e-9	VWKKGLFFKGVTI
Carubv10006319m.g|Carubv10006319m	+	192	4.06e-10	QWKSGLTVKGVAI
Carubv10009895m.g|Carubv10009895m	+	270	9.75e-10	HTKGGLSLDSVVV
Carubv10009939m.g|Carubv10009939m	+	259	4.05e-9	QLKGGIAIDGIEV
Carubv10011154m.g|Carubv10011154m	+	165	4.26e-8	RWKTGLLIHEAFV
Carubv10017527m.g|Carubv10017527m	+	337	5.43e-12	HWKSGLIFQGFEI
Carubv10017732m.g|Carubv10017732m	+	270	6.26e-12	HSKGGLCVDSVFI
Carubv10017758m.g|Carubv10017758m	+	265	1.64e-12	HTKGGLCIDSVLI
Carubv10017801m.g|Carubv10017801m	+	260	3.00e-12	YWKRGLIIQGIEL
Carubv10018680m.g|Carubv10018680m	+	239	8.76e-10	YWKRGLIIQGIDT
Carubv10018760m.g|Carubv10018760m	+	283	1.64e-12	YWKRGLIIQGIEF
Carubv10018877m.g|Carubv10018877m	+	290	1.40e-12	HWKRGLIIRGIEI
Carubv10018893m.g|Carubv10018893m	+	292	3.63e-10	NPKRGLVIEGIEF
Carubv10019372m.g|Carubv10019372m	+	264	7.90e-14	HWKRGLIIQGIEF
Carubv10019504m.g|Carubv10019504m	+	289	1.64e-12	YWKRGLIIQGIEF
Carubv10019527m.g|Carubv10019527m	+	282	1.49e-9	RTKSGVIIEGIEF
Carubv10020482m.g|Carubv10020482m	+	352	1.65e-11	HTKGGLCLDSVVV
Carubv10020754m.g|Carubv10020754m	+	265	5.68e-10	QLKSGIVIDGIEV
Carubv10020797m.g|Carubv10020797m	+	253	1.50e-8	FDKKGLILYGIEI
Carubv10021506m.g|Carubv10021506m	+	207	5.68e-10	QLKSGIVIDGIEV
Carubv10023738m.g|Carubv10023738m	+	269	6.90e-11	HSKGGICVDSVFI
Carubv10026361m.g|Carubv10026361m	+	447	8.70e-9	LWKSGLYVKCVAI
Carubv10026583m.g|Carubv10026583m	+	370	4.06e-10	LWKSGLFIKCVEI
Carubv10027209m.g|Carubv10027209m	+	158	8.30e-12	HTKGGLCLDCVII
Carubv10028098m.g|Carubv10028098m	+	347	1.43e-10	MWKSGLFIKGVAI
Carubv10028338m.g|Carubv10028338m	+	339	2.74e-9	DPKSGLVVKGVAI
Carubv10028474m.g|Carubv10028474m	+	377	1.49e-9	YKKKGLIVKGVAI
Cre14.g621400	+	475	1.12e-6	NWKSGLCFKDLRL
Csa1M421890	+	278	1.43e-10	YSKSGLIVQGIDI
Csa1M421900	+	274	1.37e-8	DSKNSLVVQGIEI
Csa1M421910	+	289	8.25e-8	SPKSGLVVVGIDI
Csa1M421920	+	286	1.00e-10	SSKGGLVVEGIEI
Csa1M421930	+	283	1.08e-9	STKTGLIVEGFEI
Csa1M542500	+	205	1.27e-10	HWKSGLIFKSFEI
Csa1M542510	+	204	9.54e-9	QWKTGLKFKGFEI
Csa1M568500	+	180	5.97e-9	HLRGGLVVEGIQL
Csa1M703070	+	241	5.05e-8	MWKKGIVLKGLSI
Csa1M709160	+	178	6.47e-8	RWKGGLRIHYALV
Csa2M032230	+	287	5.68e-10	QLKSGLLIQGIQI
Csa2M032730	+	287	5.68e-10	QLKSGLLIQGIQI
Csa2M094900	+	303	9.20e-15	HWKGGLLIQGIEI
Csa3M132020	+	251	2.82e-11	ISKGGLIVEGIEI
Csa3M132520	+	250	1.62e-10	IIKGGLIVEGIEI
Csa3M132530	+	250	1.27e-10	LRKGGLIVEGVEI
Csa3M748230	+	270	6.26e-12	HSKGGLCVDSVFI
Csa4M500830	+	140	1.68e-6	VWKRGLHIRALVI
Csa4M501830	+	140	7.34e-7	NWKRGLNIRALAI
Csa7M056500	+	155	4.68e-12	RWKKGLIIKGVEI
GBI00007178_Ginkgo	+	261	2.21e-18	WKSGLLLDGVKIQ
GBI00020303_Ginkgo	+	91	1.36e-14	WKGGLLLAAVKIQ
Glyma.03G017000|Glyma.03G017000.1	+	260	7.47e-13	HTKGGLCVDSVFI
Glyma.03G189500|Glyma.03G189500.1	+	268	6.26e-12	HSKGGLCVDSVFI
Glyma.03G233800|Glyma.03G233800.1	+	271	3.03e-9	QLKGGLVLEGIQL
Glyma.03G253900|Glyma.03G253900.1	+	299	1.20e-9	GWKAGILVQGIEI
Glyma.05G049400|Glyma.05G049400.1	+	314	2.82e-11	HTKGGLCLDSVLV
Glyma.06G221100|Glyma.06G221100.1	+	147	4.13e-7	KWKGGLEIVRALI
Glyma.06G270800|Glyma.06G270800.1	+	247	1.28e-6	QLTHFLVVEGVEF
Glyma.06G271000|Glyma.06G271000.1	+	247	7.34e-7	QLTRFLVVEGVEF
Glyma.07G077600|Glyma.07G077600.1	+	260	7.47e-13	HTKGGLCVDSVFI
Glyma.07G222500|Glyma.07G222500.1	+	154	3.66e-11	MWKTGLVIQGVVI
Glyma.09G145700|Glyma.09G145700.1	+	265	7.90e-14	HTKGGLCIDGVVI
Glyma.10G064800|Glyma.10G064800.1	+	273	6.11e-11	HSKGGLCVDAVFI
Glyma.10G150400|Glyma.10G150400.1	+	246	4.04e-12	QLKGGLIVEGVEI
Glyma.10G169300|Glyma.10G169300.1	+	281	7.87e-10	MWKHGFILEGIEV
Glyma.10G169600|Glyma.10G169600.1	+	245	6.26e-12	NWKSGLFIEGIEV
Glyma.10G238700|Glyma.10G238700.1	+	274	5.43e-12	HTKGGLCVDSAII
Glyma.13G149600|Glyma.13G149600.1	+	271	6.26e-12	HSKGGLCVDSVFI
Glyma.14G073300|Glyma.14G073300.1	+	240	3.63e-10	IWKCGFILEGIEI
Glyma.16G197800|Glyma.16G197800.1	+	265	7.90e-14	HTKGGLCIDGVVI
Glyma.17G131400|Glyma.17G131400.1	+	259	6.26e-12	HTKGGLCLDSVLI
Glyma.19G231000|Glyma.19G231000.1	+	270	1.08e-9	QLKGGLVLEGIQV
Glyma.20G020900|Glyma.20G020900.1	+	198	1.65e-11	KWKTGLIIQGIAI
Glyma.20G021000|Glyma.20G021000.1	+	157	1.45e-11	MWKSGLVIQGVVI
Glyma.20G021200|Glyma.20G021200.1	+	157	3.66e-11	MWKTGLVIQGVVI
Glyma.20G021500|Glyma.20G021500.1	+	259	1.27e-10	MWKTGLVIEGVAI
Glyma.20G155700|Glyma.20G155700.1	+	269	5.43e-12	HTKGGLCVDSAII
Glyma.20G220100|Glyma.20G220100.1	+	283	1.21e-12	DWKGGLLVQGIEI
Glyma.20G220200|Glyma.20G220200.1	+	249	2.30e-10	WWKRGFILEGIEV
Glyma.20G220300|Glyma.20G220300.1	+	265	4.73e-11	NWKHGFILEGIEI
GSMUA_Achr11T14460_001	+	162	1.67e-7	TWKGGLEIVRVII
GSMUA_Achr11T21660_001	+	257	1.40e-12	HTKGGLCVDSVLI
GSMUA_Achr1T03900_001	+	265	1.90e-11	HTKGGICVDSVLI
GSMUA_Achr1T05730_001	+	236	1.65e-11	YLKSGLIIEGIEI
GSMUA_Achr1T05750_001	+	258	3.00e-12	DWKKGLIIEGIEI
GSMUA_Achr1T20450_001	+	239	2.05e-14	HWKKGLIVEGIEI
GSMUA_Achr2T01420_001	+	159	3.93e-8	RWKGGLEILQVII
GSMUA_Achr3T12400_001	+	261	4.68e-12	HTKGGLCVDSVSI
GSMUA_Achr4T24870_001	+	264	5.37e-11	HTKGGVCVDSVLI
GSMUA_Achr4T27200_001	+	260	1.40e-12	HTKGGLCVDSVLI
GSMUA_Achr5T03300_001	+	264	1.64e-12	HTKGGLCIDSVLI
GSMUA_Achr5T10170_001	+	144	4.17e-11	NWKWGLIVQGIEF
GSMUA_Achr6T17110_001	+	272	2.17e-11	HSKGGLCVDSISI
GSMUA_Achr6T20080_001	+	156	7.88e-7	KWQGGMLLAGVTV
GSMUA_Achr6T35090_001	+	201	2.90e-10	QWKQGLIVKGVIV
GSMUA_Achr6T36620_001	+	243	5.60e-15	HWKKGLIIQGIEI
GSMUA_Achr7T05860_001	+	262	1.40e-12	HTKGGLCVDSVLI
GSMUA_Achr8T03670_001	+	270	4.17e-11	NWKRGLIVQGLEF
GSMUA_Achr9T02770_001	+	269	3.04e-8	HFKHGLLIEGLEF
GSMUA_AchrUn_randomT28530_001	+	173	1.96e-7	GWKGGIIFGGVSL
GSVIVG01003897001|GSVIVT01003897001	+	269	2.59e-12	HWKDGLIVEGIEI
GSVIVG01003898001|GSVIVT01003898001	+	309	1.10e-11	HWKRGLMVEGIEF
GSVIVG01003904001|GSVIVT01003904001	+	293	4.05e-9	IGKSGLLIEGIEI
GSVIVG01003907001|GSVIVT01003907001	+	294	1.60e-13	NWKCGLIIQGIEI
GSVIVG01010614001|GSVIVT01010614001	+	207	3.51e-12	HTKGGLCLDSVFI
GSVIVG01012084001|GSVIVT01012084001	+	223	7.83e-11	DWKSGLVVKGVII
GSVIVG01012085001|GSVIVT01012085001	+	168	1.37e-8	WWKGGMVLGGVKI
GSVIVG01012087001|GSVIVT01012087001	+	159	1.14e-7	KWKGGLELHNATV
GSVIVG01012089001|GSVIVT01012089001	+	148	1.15e-8	HWKGGLQLHNATV
GSVIVG01012092001|GSVIVT01012092001	+	161	3.32e-7	KWKGGLELHNAMV
GSVIVG01019344001|GSVIVT01019344001	+	160	3.93e-8	HDKKGLVLKSAIV
GSVIVG01019353001|GSVIVT01019353001	+	165	2.30e-10	HWKNGLIVKGAIL
GSVIVG01019854001|GSVIVT01019854001	+	259	1.40e-12	HTKGGLCVDSVLI
GSVIVG01027514001|GSVIVT01027514001	+	264	5.37e-11	HTKGGVCVDSVLI
GSVIVG01031160001|GSVIVT01031160001	+	238	1.21e-12	HLKGGLIIEGIEV
GSVIVG01033745001|GSVIVT01033745001	+	270	6.90e-11	HSKGGICVDSVFI
LOC_Os01g06500|LOC_Os01g06500.1	+	228	9.75e-10	LWKRGLLIKGIKI
LOC_Os02g45320|LOC_Os02g45320.1	+	270	1.40e-12	HTKGGLCVDSVLI
LOC_Os02g56750|LOC_Os02g56750.1	+	307	2.17e-11	RWKTGLIVQGIEL
LOC_Os02g56760|LOC_Os02g56760.1	+	257	7.30e-15	HWKRGLVVQGIEI
LOC_Os02g56800|LOC_Os02g56800.1	+	179	3.51e-12	NWKRGLIVLGIEI
LOC_Os02g56810|LOC_Os02g56810.1	+	177	6.26e-12	NWKKGLIVLGIEI
LOC_Os02g56820|LOC_Os02g56820.1bis	+	243	1.15e-8	NRMRGLIVLGIEI
LOC_Os02g56840|LOC_Os02g56840.1	+	279	3.72e-14	NWKRGLIVQGIEI
LOC_Os03g02550|LOC_Os03g02550.1	+	270	1.40e-12	HTKGGLCVDSVLI
LOC_Os04g21130|LOC_Os04g21130.1	+	307	4.42e-6	SHQCQIIVEGIEI
LOC_Os04g48270|LOC_Os04g48270.1	+	278	7.47e-13	HTKGGLCVDSVFI
LOC_Os08g05480|LOC_Os08g05480.1	+	283	1.64e-8	YPKRGLVVECMEF
LOC_Os09g01890|LOC_Os09g01890.1	+	190	4.78e-7	VKKIGLIVEGLEF
LOC_Os09g35680|LOC_Os09g35680.1	+	260	6.26e-12	HTKGGLCVDSVAV
LOC_Os10g37830|LOC_Os10g37830.1	+	280	3.51e-12	HTKGGLCVDSAFI
LOC_Os12g03594|LOC_Os12g03594.1	+	357	1.90e-11	NWKKGLILEGMEI
LOC_Os12g03740|LOC_Os12g03740.1	+	284	5.09e-10	NSKKGLILEGMEI
LOC_Os12g30180|LOC_Os12g30180.1	+	462	3.04e-8	VKKSGLVIEGMEF
Lus10003444.g|Lus10003444	+	178	5.15e-7	TYKTGILIHGFEL
Lus10003445.g|Lus10003445	+	187	1.57e-6	TYKTGILIYGFEL
Lus10003449.g|Lus10003449	+	488	8.95e-8	TLKTGVVVYGIEL
Lus10005769.g|Lus10005769	+	280	2.82e-11	HTKGGLCLDSVLV
Lus10008642.g|Lus10008642	+	273	6.26e-12	HSKGGLCVDSVFI
Lus10008898.g|Lus10008898	+	270	1.33e-7	GPKSGMVVLGMEI
Lus10013463.g|Lus10013463	+	262	1.96e-7	ETRGNLIIQGMEL
Lus10015208.g|Lus10015208	+	275	8.71e-13	HLKGGLVVQGIEV
Lus10018171.g|Lus10018171	+	327	1.67e-14	NWKGGLVVQGIEI
Lus10018300.g|Lus10018300	+	328	4.54e-10	RWKGGLLIHGATV
Lus10018301.g|Lus10018301	+	184	9.70e-8	WWKGSMVIAGVKI
Lus10018303.g|Lus10018303	+	185	1.50e-8	WWKGSLVIAGVKI
Lus10018304.g|Lus10018304	+	357	1.83e-9	TWKNGIVVKGVTI
Lus10020673.g|Lus10020673	+	270	4.57e-13	HLKGGLIVDGIEV
Lus10020674.g|Lus10020674	+	269	1.02e-12	HLKGGLIVEGIEV
Lus10023207.g|Lus10023207	+	272	1.33e-7	GPKSGMVVLGMEI
Lus10024494.g|Lus10024494	+	282	7.07e-10	HTKGGLCLDTVLV
Lus10025660.g|Lus10025660	+	249	4.54e-10	LDKGGLVVHGIEI
Lus10025666.g|Lus10025666	+	325	1.67e-14	NWKGGLVVQGIEI
Lus10027423.g|Lus10027423	+	277	2.82e-11	HTKGGLCLDSVLV
Lus10029593.g|Lus10029593	+	284	1.49e-9	HTKGGLSLDSVLV
Lus10029673.g|Lus10029673	+	246	1.83e-9	NWKKGVTVQGIEF
Lus10029674.g|Lus10029674	+	289	1.13e-13	NWKGGLLVQGIEI
Lus10029872.g|Lus10029872	+	269	1.02e-12	HLKGGLIVEGIEV
Lus10031471.g|Lus10031471	+	65	8.71e-13	HLKGGLVVQGIEV
Lus10031473.g|Lus10031473	+	224	8.71e-13	HLKGGLVVQGIEV
Lus10031484.g|Lus10031484	+	271	1.81e-10	HLKGGLVVQGIEE
Lus10040602.g|Lus10040602	+	356	1.83e-9	TWKNGIVVKGVTI
Lus10040603.g|Lus10040603	+	184	9.70e-8	WWKGSMVIAGVKI
Lus10040606.g|Lus10040606	+	181	9.70e-8	WWKGSMVIAGVKI
Lus10040607.g|Lus10040607	+	328	4.54e-10	RWKGGLLIHGATV
Lus10042712.g|Lus10042712	+	251	5.37e-11	NWKKGVIVQGIEF
Lus10042713.g|Lus10042713	+	292	1.13e-13	NWKGGLLVQGIEI
Mapoly0007s0161	+	254	1.37e-8	YWKGGLFLDCLAL
Mapoly0012s0152	+	315	2.57e-10	TWKRGLWLDGVVI
Mapoly0022s0146	+	338	2.90e-10	RWKGGLFVDAVVI
Mapoly0024s0070	+	331	3.25e-10	SWKSGLFLDGVVI
Mapoly0036s0061	+	291	6.90e-11	NWKSGLWLDGVVI
Mapoly0036s0062	+	330	2.57e-10	RWKSGLWLDGVVI
Mapoly0036s0064	+	284	2.34e-8	IYKSGLWLDGVVI
Mapoly0036s0066	+	279	1.10e-11	HWKSGLWLDGVVI
Mapoly0036s0068	+	283	1.00e-10	YWKRGLWLDGVVI
Mapoly0036s0069	+	279	6.90e-11	NWKSGLWLDGVVI
MDP0000126417|MDP0000126417	+	145	3.23e-13	HWKGGLLFQGIEI
MDP0000136671|MDP0000136671	+	269	2.30e-10	HLKAGLIVEGIEL
MDP0000154049|MDP0000154049	+	218	2.24e-15	HWKSGLIVQGIEI
MDP0000157654|MDP0000157654	+	221	6.11e-11	RMKRGLIVQGIEV
MDP0000184950|MDP0000184950	+	352	1.50e-8	HTKGGLCLDSDQL
MDP0000186207|MDP0000186207	+	233	3.25e-10	HWKGGLIFQGIDX
MDP0000204991|MDP0000204991	+	235	3.51e-12	HTKGGLCLDSVFI
MDP0000206154|MDP0000206154	+	162	9.70e-8	KWKGGLKIHQASV
MDP0000211749|MDP0000211749	+	163	3.22e-11	HSKGGLCVDSVSI
MDP0000221142|MDP0000221142	+	212	6.11e-11	RMKRGLIVQGIEV
MDP0000243527|MDP0000243527	+	148	1.05e-7	IPKSGLIVEGIDP
MDP0000252442|MDP0000252442	+	1605	4.93e-9	WTXSGLIVQGIEV
MDP0000255986|MDP0000255986	+	229	5.97e-9	PSKSGLIIKGIII
MDP0000265483|MDP0000265483	+	1097	6.11e-11	RMKRGLIVQGIEV
MDP0000278145|MDP0000278145	+	135	3.68e-9	RMMRGLIVQGIEV
MDP0000280944|MDP0000280944	+	697	1.45e-11	QWKKGLVIKGAEI
MDP0000300919|MDP0000300919	+	1111	6.11e-11	RMKRGLIVQGIEV
MDP0000311732|MDP0000311732	+	135	3.68e-9	RMMRGLIVQGIEV
MDP0000313850|MDP0000313850	+	188	2.74e-9	VLKAGLIVHGIEV
MDP0000321902|MDP0000321902	+	218	2.24e-15	HWKSGLIVQGIEI
MDP0000372527|MDP0000372527	+	273	8.76e-10	KWKKGLVIKGVVL
MDP0000392632|MDP0000392632	+	179	1.43e-10	QWKGGLIFQGIEP
MDP0000483289|MDP0000483289	+	150	9.75e-10	XWKKGFVIKGAEI
MDP0000492982|MDP0000492982	+	66	3.22e-11	HSKGGLCVDSVSI
MDP0000527687|MDP0000527687	+	185	7.07e-10	HLKGGLIIERIEL
MDP0000623328|MDP0000623328	+	133	7.93e-9	KWKKGLVIKGVVX
MDP0000738781|MDP0000738781	+	204	6.11e-11	RMKRGLIVQGIEV
MDP0000813111|MDP0000813111	+	201	4.26e-8	KXKKGLVILGVDI
MDP0000860251|MDP0000860251	+	160	1.81e-7	KWKGGLKIHQANV
MDP0000924331|MDP0000924331	+	199	2.57e-10	KWKKGLVIKGVDI
Medtr0002s0020|Medtr0002s0020.1	+	266	1.40e-12	HTKGGLCVDSVLI
Medtr0026s0010|Medtr0026s0010.1	+	151	5.05e-8	KWKGGLKIYNAEV
Medtr0113s0040|Medtr0113s0040.1	+	261	4.57e-13	HTKGGLCIDGAVI
Medtr1g026510|Medtr1g026510.1	+	268	3.25e-10	TWKRGFFVEGIEV
Medtr1g078470|Medtr1g078470.1	+	169	5.43e-12	NWKSGLFVEGIEV
Medtr1g079130|Medtr1g079130.1	+	174	6.33e-13	GWKGGLVVQGIEI
Medtr1g079140|Medtr1g079140.1	+	291	6.33e-13	GWKGGLVVQGIEI
Medtr1g079180|Medtr1g079180.1	+	250	1.90e-11	NWKRGLFLEGIEV
Medtr1g079200|Medtr1g079200.1	+	249	5.68e-10	NSKSGLFLEGIEV
Medtr1g079240|Medtr1g079240.1	+	164	5.95e-8	YWKKDLLLAGIEV
Medtr1g079250|Medtr1g079250.1	+	263	1.27e-10	YWKRGFFVEGIEV
Medtr1g079260|Medtr1g079260.1	+	257	1.26e-11	HWKRGFFVEGIEV
Medtr1g079370|Medtr1g079370.1	+	250	4.68e-12	NWKSGLFLEGIEI
Medtr1g079380|Medtr1g079380.1	+	250	9.57e-12	NWKRGLVLEGIEV
Medtr1g079400|Medtr1g079400.1	+	264	2.04e-10	HSKCGFILEGIEI
Medtr1g079410|Medtr1g079410.1	+	258	5.09e-10	QHKGGFILEGIEI
Medtr1g079460|Medtr1g079460.1	+	251	7.93e-9	QGKTGLFLEGIEV
Medtr1g079840|Medtr1g079840.1	+	84	1.90e-6	HWKSGFFFGGVRG
Medtr1g079850|Medtr1g079850.1	+	266	2.46e-7	LPKGNFFLEGIEV
Medtr1g083580|Medtr1g083580.1	+	266	3.66e-11	RLKGGLIVEGIEV
Medtr1g100597|Medtr1g100597.1	+	257	6.47e-8	ETKGNFFLEGIEV
Medtr1g101390|Medtr1g101390.1	+	267	6.26e-12	HTKGGLCIDSAII
Medtr2g079100|Medtr2g079100.1	+	249	5.95e-8	RIKGDLFIEGIEV
Medtr3g006850|Medtr3g006850.1	+	300	8.25e-8	NKKGNFFLEGIEV
Medtr3g450990|Medtr3g450990.1	+	268	3.58e-7	WVRGNLFIEGIEV
Medtr3g452600|Medtr3g452600.1	+	252	3.58e-7	WVRGNLFIEGIEV
Medtr4g023570|Medtr4g023570.1	+	222	6.47e-8	DFKGRLIVDGIEL
Medtr4g083970|Medtr4g083970.1	+	275	4.06e-10	MWKQGLVIKGIAI
Medtr4g102770|Medtr4g102770.1	+	259	1.65e-11	HTKGGLCLDSVFV
Medtr5g010800|Medtr5g010800.1	+	256	1.45e-11	HTKGGLCLDSAFI
Medtr7g103380|Medtr7g103380.1	+	269	6.26e-12	HSKGGLCVDSVFI
Medtr7g112550|Medtr7g112550.1	+	268	1.00e-10	QLKGGLVLEGIEV
Medtr7g112560|Medtr7g112560.1	+	242	2.24e-12	HLKGGLIVDGIEL
PAB00008414_Picea	+	268	5.42e-16	WKGGLLLGGVKIQ
PAB00008837_Picea	+	261	1.14e-15	SKGGLLLDGVRIQ
PAB00009593_Picea	+	165	2.47e-16	WKYGLLIDGVRIE
PAB00013786_Picea	+	254	1.92e-15	RKGGLFIDGVKIE
PAB00014461_Picea	+	271	5.42e-16	WKGGLLLGGVKIQ
PAB00016928_Picea	+	248	8.48e-15	WKRGLLVYGVKIE
PAB00022452_Picea	+	350	1.28e-15	RKSGLLIDGVKIE
PAB00028799_Picea	+	273	7.64e-13	QKAGLFLDGVRIE
PAB00033015_Picea	+	269	6.99e-15	WKGGLLLEGVKIL
PAB00033274_Picea	+	229	2.47e-16	WKYGLLIDGVRIQ
PAB00033976_Picea	+	168	1.15e-11	SKGGLCLDLVSIV
PAB00040932_Picea	+	281	1.23e-16	WKGGLLIDGVTIE
PAB00042980_Picea	+	276	1.26e-18	WKGGLLLDGVKIQ
PAB00043456_Picea	+	367	8.00e-12	SKGGLCLDSVSII
PAB00044894_Picea	+	250	1.23e-14	PKGGLLLDGVRIQ
PAB00049884_Picea	+	276	2.23e-16	WKGGLLMDGVRIE
PAB00054149_Picea	+	304	1.28e-15	RKSGLLIDGVKIE
PAB00056869_Picea	+	273	8.74e-17	WKSGLLIDGVRIE
PAB00058243_Picea	+	264	1.13e-12	WKRRLLLEGVKIL
PAB00064282_Picea	+	283	1.38e-16	WKGGLLVDGVKIE
PAB00066054_Picea	+	274	7.52e-17	WKGGLVIDGVRIE
Potri.001G050100|Potri.001G050100.1	+	249	3.63e-10	TTKNGLIIEGIEF
Potri.001G109800|Potri.001G109800.1	+	330	1.90e-11	HTKGGLCLDSILV
Potri.002G154300|Potri.002G154300.1	+	156	3.03e-9	HTKGGLRVDAAFV
Potri.003G121900|Potri.003G121900.1	+	274	2.82e-11	HTKGGLCLDSVLV
Potri.005G022000|Potri.005G022000.1	+	271	1.21e-12	HLKGGLIIEGIEV
Potri.006G117600|Potri.006G117600.1	+	268	6.26e-12	HSKGGLCVDSVFI
Potri.006G266900|Potri.006G266900.1	+	248	9.20e-15	HWKRGLIVEGIEI
Potri.006G267000|Potri.006G267000.1	+	294	2.82e-11	DWKGGLTVEGIEI
Potri.012G120200|Potri.012G120200.1	+	164	3.93e-8	GWKGGLRIHEAVV
Potri.012G120300|Potri.012G120300.1	+	154	5.68e-10	KWKGGLLIHGATV
Potri.012G120400|Potri.012G120400.1	+	264	1.62e-10	EWKRGLVIKGIAI
Potri.012G136200|Potri.012G136200.1	+	261	1.81e-10	HTKGGVCLDSVLI
Potri.013G012600|Potri.013G012600.1	+	271	1.93e-13	HLKGGLIIEGIEI
Potri.014G075800|Potri.014G075800.1	+	263	1.43e-10	HTKGGLCVDAAFV
Potri.015G118800|Potri.015G118800.1	+	91	2.24e-9	HWKGGLRIHEAIV
Potri.015G120000|Potri.015G120000.1	+	103	8.70e-9	NWKGGLRIHEAIV
Potri.015G120200|Potri.015G120200.1	+	156	5.05e-8	KWKGGLQIHQAIV
Potri.015G120300|Potri.015G120300.1	+	214	7.93e-9	WWKGGVVLAGIKI
Potri.015G138600|Potri.015G138600.1	+	264	1.81e-10	HTKGGVCLDSVLI
Potri.018G015800|Potri.018G015800.1	+	286	2.73e-13	DWKGGLIVEGIEI
Potri.018G016000|Potri.018G016000.1	+	276	1.02e-12	YWKHGLIVEGIEI
Potri.018G016100|Potri.018G016100.1	+	265	9.20e-15	HWKRGLIVEGIEI
Potri.T088300|Potri.T088300.1	+	151	3.93e-8	GWKGGLRIHEAVV
Potri.T088500|Potri.T088500.1	+	151	3.93e-8	GWKGGLRIHEAVV
Potri.T088600|Potri.T088600.1	+	154	5.68e-10	KWKGGLLIHGATV
Potri.T088800|Potri.T088800.1	+	128	1.62e-10	EWKRGLVIKGIAI
Pp3c16_11450	+	256	1.33e-9	YWKYGICLDGAVI
Pp3c19_22630	+	314	2.56e-8	TWKTGVFLDGVVL
Pp3c24_14280	+	237	5.05e-8	YWKGGLYLDCLTL
Pp3c26_1510	+	116	6.90e-11	HWKTGLSLDGIVI
Sacuv1.1s0005.g002864_Salvinia	+	276	4.75e-15	WKSGLVVDCLKIQ
Sacuv1.1s0005.g002865_Salvinia	+	284	4.30e-15	WKSGLVVDCLKIQ
SMO228G0028	+	240	5.05e-8	YWKGGLYLDCLTL
SMO234G0084	+	247	4.73e-11	TWKGGLFIDGVIV
SMO356G0745	+	255	4.17e-11	NWKSGLYVDGVVI
Sobic.001G321500.1	+	272	1.64e-12	HTKGGLCIDSVLI
Sobic.001G375400.2	+	357	2.57e-10	YPKRGLIVEGIEF
Sobic.001G532000.1	+	267	1.40e-12	HTKGGLCVDSVLI
Sobic.002G270200.1	+	272	4.04e-12	HTKGGLCVDSVVV
Sobic.003G062500.1	+	248	2.02e-9	LWKKGLLIKGVKI
Sobic.004G283700.1	+	274	7.47e-13	HTKGGLCVDSVFI
Sobic.004G340500.1	+	313	3.66e-11	RWKRGLVVLGIEI
Sobic.004G340566.1	+	287	4.06e-10	TSKEGLIVQGIEI
Sobic.004G340632.1	+	286	1.90e-11	TSKRGLIVQGIEI
Sobic.004G340700.1	+	263	5.42e-9	VAKSGLVVLGIEI
Sobic.004G340800.2	+	266	8.70e-9	VIKSGLVVLGIEI
Sobic.004G340900.1	+	262	6.64e-14	HWKRGLILHGIEI
Sobic.004G341000.2	+	542	1.26e-8	SSKCGLVVMGIEI
Sobic.004G341100.2	+	241	4.57e-13	NWKKGLILQGIEI
Sobic.005G118800.1	+	1582	7.87e-10	YAKKGLIIEGMEI
Sobic.005G119100.1	+	254	7.47e-13	NWKKGLILQGVEI
Sobic.006G184300.1	+	283	2.82e-11	HTKGGLCVDSVYI
Solyc00g048510.2.1	+	149	4.64e-8	KWKGGLKIHSVNL
Solyc01g091700.2.1	+	264	1.40e-12	HTKGGLCVDSVLI
Solyc01g099990.2.1	+	272	5.43e-12	HLKGGLIIEGIEL
Solyc01g100000.2.1	+	254	2.30e-10	HVKSGLVIEGVEV
Solyc01g100010.2.1	+	262	5.68e-10	HIKGGLIIEGIQL
Solyc01g106120.2.1	+	107	5.42e-9	SHKEGLIVEGIEI
Solyc02g031740.2.1_phloem_lectin_	+	152	3.25e-10	KWKGGLIIEEVII
Solyc02g031750.2.1	+	226	1.33e-9	EWKTGLVIKGVKI
Solyc02g069020.2.1	+	246	3.68e-9	NWKKGLVIKCAVL
Solyc02g069030.2.1	+	242	4.93e-9	NCKQGLVIKGIVI
Solyc02g069040.2.1	+	198	9.54e-9	KLKMGLVIKGVEV
Solyc03g026160.2.1	+	126	6.26e-12	HTKGGLCLDSVLI
Solyc04g050990.2.1	+	281	1.26e-8	DRKAGLIIEGIDI
Solyc04g056680.1.1	+	163	1.45e-11	TWKHGLIVQGIEF
Solyc04g056710.1.1	+	98	8.95e-8	SWKYALLVQGIEF
Solyc05g053620.2.1	+	150	1.00e-10	NWKSGIIVKGIDI
Solyc05g055870.2.1	+	291	4.57e-13	NWKSGLVVEGIEI
Solyc08g080360.2.1	+	264	1.40e-12	HTKGGLCVDSVLI
Solyc09g008820.2.1	+	270	3.66e-11	HSKGGLCIDSVSI
Solyc10g017960.1.1	+	261	7.20e-12	HTKGGLCVDSVLV
Solyc10g083730.1.1	+	269	3.63e-10	HSKGGLCFDSVSI
Solyc10g085490.1.1	+	269	3.22e-11	HSKGGLCVDSVSI
Solyc11g006740.1.1	+	166	2.82e-11	HAKGGLIVEGFEI
Solyc12g044930.1.1	+	247	3.30e-8	DGKGRLIVQGIEF
Solyc12g056410.1.1	+	265	1.40e-12	HTKGGLCVDSVLI
Solyc12g096890.1.1	+	145	1.65e-9	NDKSGLIVQGMEF
Solyc12g096900.1.1	+	365	3.34e-9	EAKGGLIVQGMEF
Solyc12g098190.1.1	+	246	4.54e-10	SAKGGLIVQGIEF
Solyc12g098200.1.1	+	251	1.26e-11	HGKGGLIVQGIEF
Sphfalx0005s0010|Sphfalx0005s0010.1	+	133	5.49e-8	VWRSGLLLDCVVI
Sphfalx0022s0154|Sphfalx0022s0154.1	+	283	5.42e-9	YWKGGLFVDCLTL
Sphfalx0038s0034|Sphfalx0038s0034.1	+	286	4.73e-11	WWKSGLCLDGVVV
Sphfalx0054s0111|Sphfalx0054s0111.1	+	314	3.93e-8	IWSSGLLLDGIVI
Sphfalx0090s0092|Sphfalx0090s0092.1	+	744	1.19e-6	LWKSELLMDGVVL
Sphfalx0123s0005|Sphfalx0123s0005.1	+	321	5.05e-8	IWSSGLLLDGIII
Sphfalx0203s0006|Sphfalx0203s0006.1	+	238	5.42e-9	YWKGGLFVDCLTL
Sphfalx0271s0029|Sphfalx0271s0029.1	+	130	3.32e-7	LWKYELLVDGVVL
Sphfalx0276s0007|Sphfalx0276s0007.1	+	299	1.83e-9	RWKRGLRLDGVLV
Sphfalx0333s0010|Sphfalx0333s0010.1	+	256	3.60e-8	AWKGGVMVDGVVL
Sphfalx0341s0009|Sphfalx0341s0009.1	+	886	7.61e-8	LWKRELLVDGVVL
Thecc1EG005420t1	+	288	2.04e-10	HTKGGLCVDTALI
Thecc1EG015102t1	+	260	1.40e-12	HTKGGLCVDSVLI
Thecc1EG016185t1	+	287	3.51e-12	HTKGGLCLDSVVI
Thecc1EG020357t1	+	249	3.03e-9	TAKKGLIIEGIDI
Thecc1EG020360t1	+	245	4.06e-10	QPKRGLIIEGIEL
Thecc1EG020364t1	+	246	6.57e-9	YRKEGLIIEGIEL
Thecc1EG020365t1	+	251	1.49e-9	TSKHGLIIEGIEL
Thecc1EG020366t1	+	251	5.97e-9	KCKHGLIIEGIEL
Thecc1EG022394t1	+	270	6.26e-12	HSKGGLCVDSVFI
Thecc1EG025281t1	+	290	8.30e-16	HWKGGLVIQGIEI
Thecc1EG025747t1	+	170	3.03e-9	HWKNGLVIKCAIL
Thecc1EG026693t1	+	268	4.54e-10	HLKAGLVVEGIEL
Thecc1EG026694t1	+	334	4.73e-11	QLKGGLIVEGIEL
Thecc1EG026697t1	+	284	3.00e-12	HLKGGLVIEGIEV
Thecc1EG027002t1	+	893	4.68e-12	NWKRGLIVKGVTI
Thecc1EG027003t1	+	733	4.05e-9	IRKRGLVVKGVTI
Thecc1EG027015t1	+	732	8.85e-11	FWKRGLIVKGVAI
Thecc1EG027016t1	+	1607	5.43e-12	RWKGGLIVKGVAI
Thecc1EG027022t1	+	134	2.48e-11	TWKGGLIIKGVSI
Thecc1EG027025t1	+	912	5.37e-11	FWKGGLVVKGVTI
Thecc1EG029373t1	+	159	1.83e-9	QWKKGLRVHGATV
Thecc1EG029383t1	+	218	1.20e-9	KWKGGLRVHGATV
Thecc1EG029384t1	+	240	4.04e-12	NWKGGLIVKGVSI
Thecc1EG040839t1	+	312	3.66e-11	IAKGGLIVQGIEI
